# Supplementary material for: Staphylococcus aureus ATP Synthase Promotes Biofilm Persistence by Influencing Innate Immunity
Source: mBio. 2020 Sep 8;11(5):e01581-20. doi: 10.1128/mBio.01581-20 (PMC7482063; doi:10.1128/mBio.01581-20)
Supplement: DATA SET S1 [file mBio.01581-20-sd001.xlsx]

## Sheet: Sheet1
Significant	-LOG(P-value)	Difference	Protein Name	Accession #	Gene_Name	Log2 Abundance (atpA Sample 3)	Log2 Abundance (atpA Sample 2)	Log2 Abundance (atpA Sample 1)	Log2 Abundance (WT Sample 3)	Log2 Abundance (WT Sample 2)	Log2 Abundance (WT Sample 1)
+	4.37526	-4.70098	Immunoglobulin heavy constant gamma 1 OS=Homo sapiens OX=9606 GN=IGHG1 PE=1 SV=1	P01857	IGHG1	4.29278	4.926	4.3147	9.22014	9.42731	8.98897
+	2.24644	-4.33975	Serine protease SplC OS=Staphylococcus aureus (strain Newman) OX=426430 GN=splC PE=3 SV=1	A6QHZ4	splC	6.81121	4.71149	4.44626	9.85985	10.0391	9.08932
+	1.94927	-3.94461	Serine protease SplE OS=Staphylococcus aureus (strain COL) OX=93062 GN=splE PE=3 SV=1	Q5HEW4	splE	8.80058	6.22882	6.11478	11.0494	11.1815	10.7471
+	1.96436	-3.89301	Serine protease SplF OS=Staphylococcus aureus (strain Mu3 / ATCC 700698) OX=418127 GN=splF PE=3 SV=1	A7X3Q5	splF	9.0607	6.49185	6.47411	11.2789	11.3945	11.0323
+	1.80081	-3.84891	Serine protease SplB OS=Staphylococcus aureus (strain Mu3 / ATCC 700698) OX=418127 GN=splB PE=3 SV=1	A7X3Q8	splB	9.67578	7.24031	6.64386	11.7565	12.0791	11.2711
+	3.08053	-2.63065	Uncharacterized leukocidin-like protein 2 OS=Staphylococcus aureus (strain bovine RF122 / ET3-1) OX=273036 GN=SAB1876c PE=3 SV=1	Q2YU83	SAB1876c	10.4278	9.61655	9.50859	12.5157	12.4944	12.4349
+	2.7084	-2.50338	Lipase 1 OS=Staphylococcus aureus (strain N315) OX=158879 GN=lip1 PE=3 SV=2	P65289	lip1	9.60973	8.62826	8.97183	11.5136	11.2708	11.9356
+	2.44013	-2.44695	Zinc metalloproteinase aureolysin OS=Staphylococcus aureus OX=1280 GN=aur PE=1 SV=2	P81177	aur	7.3147	6.12928	6.18388	8.92896	8.84549	9.19426
+	2.88912	-2.38236	Alpha-hemolysin OS=Staphylococcus aureus OX=1280 GN=hly PE=1 SV=2	P09616	hly	10.2359	9.49825	9.37221	11.8808	12.069	12.3036
+	3.941	-2.35803	Lipase 2 OS=Staphylococcus aureus (strain N315) OX=158879 GN=lip2 PE=1 SV=1	Q7A7P2	lip2	8.06932	7.52748	7.75822	10.1443	10.1374	10.1475
+	2.37529	-2.01841	Lysozyme-like protein 7 OS=Caenorhabditis elegans OX=6239 GN=lys-7 PE=2 SV=1	O16202	lys-7	6.69488	5.95187	6.00899	8.38198	8.57478	7.75422
+	1.84783	-1.92466	UPF0173 metal-dependent hydrolase SAUSA300_1653 OS=Staphylococcus aureus (strain USA300) OX=367830 GN=SAUSA300_1653 PE=3 SV=1	Q2FG31	SAUSA300_1653	6.92362	7.81634	6.21917	8.93369	8.85019	8.94924
+	2.36004	-1.75061	1-phosphatidylinositol phosphodiesterase OS=Staphylococcus aureus (strain NCTC 8325) OX=93061 GN=plc PE=1 SV=1	Q2G1Q2	plc	7.03342	6.2114	6.45121	8.1267	8.15228	8.66889
+	2.2315	-1.53002	Uncharacterized leukocidin-like protein 1 OS=Staphylococcus aureus (strain NCTC 8325) OX=93061 GN=SAOUHSC_02241 PE=1 SV=1	Q2FWP0	SAOUHSC_02241	9.63626	9.00955	8.68124	10.6734	10.5289	10.7148
+	3.5504	-1.42562	Glutamyl-tRNA(Gln) amidotransferase subunit A OS=Staphylococcus aureus (strain bovine RF122 / ET3-1) OX=273036 GN=gatA PE=3 SV=1	Q2YU51	gatA	7.58496	7.86481	7.97097	9.25998	9.26796	9.16967
+	3.59247	-1.37769	Uncharacterized lipoprotein SAOUHSC_02650 OS=Staphylococcus aureus (strain NCTC 8325) OX=93061 GN=SAOUHSC_02650 PE=3 SV=1	Q2FVQ2	SAOUHSC_02650	7.17592	6.8125	6.94953	8.38759	8.40173	8.2817
+	1.74571	-1.3658	Staphopain A OS=Staphylococcus aureus (strain Mu50 / ATCC 700699) OX=158878 GN=sspP PE=3 SV=1	P65825	sspP	9.64494	8.90869	8.57818	10.6275	10.4994	10.1022
+	3.50924	-1.36523	Aspartate carbamoyltransferase OS=Staphylococcus aureus (strain NCTC 8325) OX=93061 GN=pyrB PE=3 SV=1	Q2FZ75	pyrB	5.96347	5.97039	6.05528	7.29094	7.58346	7.21043
+	1.62205	-1.36434	50S ribosomal protein L16 OS=Staphylococcus aureus (strain bovine RF122 / ET3-1) OX=273036 GN=rplP PE=1 SV=1	Q2YYQ3	rplP	8.18388	6.99661	7.40088	9.21699	8.74214	8.71528
+	2.13043	-1.31406	Staphylokinase OS=Staphylococcus phage 42D OX=10715 GN=sak PE=1 SV=1	P15240	sak	9.63626	9.11244	8.80381	10.6937	10.4109	10.3901
+	4.39171	-1.30394	Elastin-binding protein EbpS OS=Staphylococcus aureus (strain COL) OX=93062 GN=ebpS PE=3 SV=3	Q5HFU2	ebpS	7.13853	7.23074	7.18587	8.38327	8.59544	8.48824
+	2.86228	-1.20138	33 kDa chaperonin OS=Staphylococcus aureus (strain Mu3 / ATCC 700698) OX=418127 GN=hslO PE=3 SV=1	A7WYS1	hslO	7.88509	7.58646	7.37764	8.81698	8.88081	8.75556
+	2.64784	-1.09951	50S ribosomal protein L17 OS=Staphylococcus aureus (strain JH9) OX=359786 GN=rplQ PE=3 SV=1	A5IV07	rplQ	8.23218	7.71287	7.88264	9.11114	9.04439	8.97068
+	2.14672	-1.09888	Clumping factor A OS=Staphylococcus aureus (strain Newman) OX=426430 GN=clfA PE=1 SV=1	Q53653	clfA	9.60973	8.97671	9.32148	10.4323	10.5856	10.1866
+	3.04935	-1.03049	Serine protease SplA OS=Staphylococcus aureus (strain COL) OX=93062 GN=splA PE=1 SV=1	Q5HEW0	splA	7.38974	7.20261	7.31016	8.23074	8.53683	8.22641
+	0.766711	-0.994262	Probable tautomerase SACOL1399 OS=Staphylococcus aureus (strain COL) OX=93062 GN=SACOL1399 PE=3 SV=3	Q5HG56	SACOL1399	7.64746	8.93664	6.90569	8.78005	8.73978	8.95274
+	3.18608	-0.97247	Probable autolysin SsaALP OS=Staphylococcus aureus (strain NCTC 8325) OX=93061 GN=SAOUHSC_00671 PE=1 SV=1	Q2G0D4	SAOUHSC_00671	8.07735	8.11998	8.35005	9.19328	9.04631	9.22521
+	2.73689	-0.972243	UPF0435 protein SAB1812c OS=Staphylococcus aureus (strain bovine RF122 / ET3-1) OX=273036 GN=SAB1812c PE=3 SV=2	Q2YU47	SAB1812c	8.31379	8.05202	7.91707	9.18587	9.04221	8.97154
+	1.86304	-0.972192	Glucose-6-phosphate isomerase OS=Staphylococcus aureus (strain Mu3 / ATCC 700698) OX=418127 GN=pgi PE=3 SV=1	A7X0H6	pgi	9.56929	10.1175	9.40578	10.7544	10.7557	10.499
+	3.0865	-0.971831	Ornithine carbamoyltransferase OS=Staphylococcus aureus (strain Newman) OX=426430 GN=argF PE=3 SV=2	A6QG68	argF	9.97427	9.73911	9.87698	10.9995	10.7693	10.7371
+	1.53075	-0.951463	30S ribosomal protein S13 OS=Staphylococcus epidermidis (strain ATCC 35984 / RP62A) OX=176279 GN=rpsM PE=3 SV=1	Q5HM23	rpsM	8.43421	8.15583	7.51175	9.13006	8.99831	8.82782
+	3.42241	-0.948903	3-hexulose-6-phosphate synthase OS=Staphylococcus aureus (strain USA300) OX=367830 GN=SAUSA300_0555 PE=3 SV=1	Q2FJ70	SAUSA300_0555	9.73335	9.61232	9.49446	10.4637	10.5898	10.6333
+	4.3673	-0.871832	N-acetylmuramoyl-L-alanine amidase domain-containing protein SAOUHSC_02979 OS=Staphylococcus aureus (strain NCTC 8325) OX=93061 GN=SAOUHSC_02979 PE=1 SV=1	Q2G222	SAOUHSC_02979	9.15102	9.15051	9.195	9.95172	10.082	10.0783
+	2.66454	-0.789613	UPF0355 protein SAS0363 OS=Staphylococcus aureus (strain MSSA476) OX=282459 GN=SAS0363 PE=3 SV=1	Q6GC85	SAS0363	7.50223	7.16993	7.44211	8.2465	8.15127	8.08534
+	3.21575	-0.778138	Serine--tRNA ligase OS=Staphylococcus aureus (strain JH1) OX=359787 GN=serS PE=3 SV=1	A6TXF9	serS	8.29416	8.49466	8.4363	9.0954	9.27752	9.18661
+	2.08056	-0.772172	PTS system glucose-specific EIICBA component OS=Staphylococcus aureus (strain Mu3 / ATCC 700698) OX=418127 GN=ptsG PE=3 SV=1	A7WXI2	ptsG	9.24317	8.98385	8.73064	9.68492	9.71596	9.87329
	1.08621	-0.749402	50S ribosomal protein L15 OS=Staphylococcus aureus (strain Mu3 / ATCC 700698) OX=418127 GN=rplO PE=3 SV=1	A7X5D4	rplO	7.6865	6.84423	6.69488	7.75087	7.70113	8.02181
+	1.80757	-0.728596	Foldase protein PrsA OS=Staphylococcus aureus (strain USA300 / TCH1516) OX=451516 GN=prsA PE=3 SV=1	A8YY10	prsA	9.1533	8.91498	8.7163	9.86388	9.68527	9.42122
+	2.68119	-0.718145	Threonine--tRNA ligase OS=Staphylococcus aureus (strain Mu3 / ATCC 700698) OX=418127 GN=thrS PE=3 SV=1	A7X3A6	thrS	8.26162	8.25503	8.40684	8.85891	9.06016	9.15886
+	3.76201	-0.715379	Aminomethyltransferase OS=Staphylococcus aureus (strain bovine RF122 / ET3-1) OX=273036 GN=gcvT PE=3 SV=1	Q2YSZ2	gcvT	7.54381	7.47654	7.61545	8.20065	8.26115	8.32012
+	2.40899	-0.702623	Carbamoyl-phosphate synthase large chain OS=Staphylococcus aureus (strain Newman) OX=426430 GN=carB PE=3 SV=1	A6QGA4	carB	8.26632	7.87774	8.00955	8.70113	8.76984	8.79051
+	2.1439	-0.683655	Alcohol dehydrogenase OS=Staphylococcus aureus (strain MRSA252) OX=282458 GN=adh PE=3 SV=1	Q6GJ63	adh	11.1434	10.6775	10.9165	11.5709	11.6046	11.6129
+	3.36079	-0.665809	Gamma-hemolysin component B OS=Staphylococcus aureus OX=1280 GN=hlgB PE=1 SV=1	P0A077	hlgB	9.5763	9.42522	9.5988	10.1387	10.2293	10.2298
	2.26639	-0.624353	Gamma-hemolysin component A OS=Staphylococcus aureus (strain N315) OX=158879 GN=hlgA PE=1 SV=1	P0A072	hlgA	10.2075	10.4684	10.5704	11.1064	11.0319	10.9811
	1.1394	-0.614469	50S ribosomal protein L32 OS=Staphylococcus epidermidis (strain ATCC 35984 / RP62A) OX=176279 GN=rpmF PE=3 SV=1	Q5HQ39	rpmF	7.01011	6.56072	7.2937	7.84298	7.4187	7.44626
	1.53368	-0.547107	L-lactate dehydrogenase 1 OS=Staphylococcus aureus (strain Mu3 / ATCC 700698) OX=418127 GN=ldh1 PE=3 SV=1	A7WXP7	ldh1	10.4887	10.211	10.7246	10.9525	10.949	11.1642
	1.81039	-0.534698	Organic hydroperoxide resistance protein-like OS=Staphylococcus aureus (strain bovine RF122 / ET3-1) OX=273036 GN=SAB0759c PE=3 SV=1	Q2YWK0	SAB0759c	8.67207	8.3015	8.27659	8.97039	8.99633	8.88753
	1.4316	-0.516624	Alkyl hydroperoxide reductase C OS=Staphylococcus aureus (strain MW2) OX=196620 GN=ahpC PE=3 SV=1	P0A0B6	ahpC	11.7192	11.6932	11.4343	12.1032	12.3898	11.9036
	2.06394	-0.511196	50S ribosomal protein L18 OS=Staphylococcus aureus (strain bovine RF122 / ET3-1) OX=273036 GN=rplR PE=3 SV=1	Q2YYL3	rplR	7.82655	8.17043	7.90569	8.49825	8.50462	8.43338
	1.73507	-0.504064	DegV domain-containing protein SAV1425 OS=Staphylococcus aureus (strain Mu50 / ATCC 700699) OX=158878 GN=SAV1425 PE=3 SV=1	P67370	SAV1425	8.80284	8.41954	8.42543	9.10617	8.99124	9.06259
	1.90624	-0.491988	UPF0356 protein SA0941 OS=Staphylococcus aureus (strain N315) OX=158879 GN=SA0941 PE=3 SV=2	Q99V08	SA0941	8.65069	8.69418	8.56339	9.18115	9.28123	8.92184
	1.23555	-0.480088	Aminoacyltransferase FemB OS=Staphylococcus epidermidis (strain ATCC 35984 / RP62A) OX=176279 GN=femB PE=3 SV=1	Q5HPG5	femB	6.75221	6.32373	6.86295	7.1809	6.97039	7.22786
	1.97689	-0.468555	Thioredoxin OS=Staphylococcus aureus (strain MRSA252) OX=282458 GN=trxA PE=3 SV=1	Q6GHU0	trxA	10.6649	10.4326	10.4108	11.0955	10.9345	10.8839
	1.38852	-0.464805	L-threonine dehydratase catabolic TdcB OS=Staphylococcus aureus (strain USA300) OX=367830 GN=tdcB PE=3 SV=1	Q2FH01	tdcB	10.1549	9.745	9.78904	10.234	10.3228	10.5266
	3.12139	-0.459535	Amidophosphoribosyltransferase OS=Staphylococcus aureus (strain COL) OX=93062 GN=purF PE=3 SV=1	Q5HH14	purF	8.99152	8.83226	8.91767	9.40195	9.33851	9.37959
	2.14152	-0.448622	Transcriptional regulator SarA OS=Staphylococcus aureus (strain bovine RF122 / ET3-1) OX=273036 GN=sarA PE=3 SV=1	Q2YSV9	sarA	8.7866	8.85829	8.71733	9.12102	9.38716	9.19992
	1.39867	-0.435692	Phosphoenolpyruvate carboxykinase (ATP) OS=Staphylococcus aureus (strain JH1) OX=359787 GN=pckA PE=3 SV=1	A6U2Q2	pckA	9.09381	8.90448	8.78496	9.13571	9.48804	9.46659
	2.87433	-0.432432	Cold shock protein CspA OS=Staphylococcus aureus (strain Mu50 / ATCC 700699) OX=158878 GN=cspA PE=3 SV=1	Q7A2R8	cspA	9.50323	9.59227	9.5672	9.98584	10.0689	9.90524
	1.5992	-0.402588	Adenylosuccinate lyase OS=Staphylococcus aureus (strain USA300) OX=367830 GN=purB PE=3 SV=1	Q2FFI7	purB	8.9257	8.64926	8.98413	9.24246	9.17368	9.35072
	1.78212	-0.402071	Phosphoribosylformylglycinamidine cyclo-ligase OS=Staphylococcus aureus (strain JH1) OX=359787 GN=purM PE=3 SV=1	A6U0N9	purM	7.2317	7.2075	7.32823	7.84361	7.53683	7.5932
	0.431093	-0.385317	UPF0473 protein SA1443 OS=Staphylococcus aureus (strain N315) OX=158879 GN=SA1443 PE=1 SV=1	Q7A598	SA1443	4.3147	4.29278	3.80735	4.24031	5.20945	4.12102
	1.45996	-0.354982	Uncharacterized hydrolase SAUSA300_2518 OS=Staphylococcus aureus (strain USA300) OX=367830 GN=SAUSA300_2518 PE=3 SV=1	Q2FDS6	SAUSA300_2518	10.8238	10.6722	11.0539	11.2374	11.1665	11.2111
	1.34835	-0.321872	Formate--tetrahydrofolate ligase OS=Staphylococcus aureus (strain USA300) OX=367830 GN=fhs PE=3 SV=1	Q2FG06	fhs	10.4071	10.2107	10.5449	10.7036	10.6167	10.8079
	1.60797	-0.32154	Alanine dehydrogenase 1 OS=Staphylococcus aureus (strain Mu50 / ATCC 700699) OX=158878 GN=ald1 PE=3 SV=1	P63478	ald1	11.544	11.428	11.2837	11.8241	11.6445	11.7517
	1.02345	-0.314679	Glutamine--fructose-6-phosphate aminotransferase [isomerizing] OS=Staphylococcus aureus (strain COL) OX=93062 GN=glmS PE=3 SV=3	Q5HE49	glmS	8.58609	8.54419	8.46964	8.72928	8.6872	9.12748
	2.1516	-0.301823	Glutamine synthetase OS=Staphylococcus aureus OX=1280 GN=glnA PE=3 SV=1	P0A040	glnA	9.63263	9.74651	9.8149	10.0581	10.061	9.98042
	1.61825	-0.285565	1,4-dihydroxy-2-naphthoyl-CoA synthase OS=Staphylococcus aureus (strain COL) OX=93062 GN=menB PE=1 SV=1	Q5HH38	menB	8.24079	8.385	8.30058	8.48502	8.72212	8.57592
	1.16554	-0.272443	ATP-dependent Clp protease ATP-binding subunit ClpL OS=Staphylococcus aureus (strain USA300) OX=367830 GN=clpL PE=3 SV=1	Q2FDV8	clpL	11.0214	10.7152	11.0404	11.1538	11.2584	11.1821
	1.5867	-0.271985	Ribosome hibernation promotion factor OS=Staphylococcus aureus (strain bovine RF122 / ET3-1) OX=273036 GN=hpf PE=1 SV=1	Q2YSH7	hpf	9.80155	9.90087	9.84831	10.2428	10.134	9.98982
	1.1738	-0.271472	Adenylosuccinate synthetase OS=Staphylococcus aureus (strain N315) OX=158879 GN=purA PE=1 SV=1	P99099	purA	7.66035	7.56758	7.76752	7.92955	7.7807	8.09961
	0.622373	-0.254942	Chemotaxis inhibitory protein OS=Staphylococcus aureus (strain NCTC 8325) OX=93061 GN=chp PE=1 SV=1	Q2FWV5	chp	8.0433	8.55727	8.18488	8.71115	8.47411	8.36501
	0.5779	-0.238995	Putative lipid kinase SAB0675c OS=Staphylococcus aureus (strain bovine RF122 / ET3-1) OX=273036 GN=SAB0675c PE=3 SV=1	Q2YSK5	SAB0675c	7.5306	6.97842	7.41447	7.56377	7.66818	7.40854
	2.40271	-0.233732	6,7-dimethyl-8-ribityllumazine synthase OS=Staphylococcus aureus (strain Newman) OX=426430 GN=ribH PE=3 SV=1	A6QHU9	ribH	9.89269	9.97799	9.89482	10.2002	10.1605	10.106
	2	-0.228362	Delta-aminolevulinic acid dehydratase OS=Staphylococcus aureus (strain NCTC 8325) OX=93061 GN=hemB PE=3 SV=1	Q2FXR3	hemB	8.93605	8.85019	8.99152	9.20921	9.11998	9.13366
	0.371615	-0.209355	Pyridoxal 5'-phosphate synthase subunit PdxS OS=Staphylococcus aureus (strain Mu3 / ATCC 700698) OX=418127 GN=pdxS PE=3 SV=1	A7WYT1	pdxS	8.45779	8.89845	8.98868	8.79279	8.85175	9.32845
	1.90551	-0.207823	6-phosphogluconate dehydrogenase, decarboxylating OS=Staphylococcus aureus (strain MW2) OX=196620 GN=gnd PE=3 SV=1	P63335	gnd	9.49905	9.51767	9.64043	9.78365	9.72349	9.77347
	0.772546	-0.207223	Deoxyribose-phosphate aldolase 1 OS=Staphylococcus aureus (strain N315) OX=158879 GN=deoC1 PE=1 SV=1	P99102	deoC1	8.31922	8.01179	7.90809	8.27659	8.29462	8.28956
	0.964069	-0.206644	Isoleucine--tRNA ligase OS=Staphylococcus aureus (strain JH1) OX=359787 GN=ileS PE=3 SV=1	A6U113	ileS	10.3485	10.6115	10.6716	10.7548	10.7745	10.7222
	1.08357	-0.198759	Transcriptional regulatory protein SrrA OS=Staphylococcus aureus (strain MW2) OX=196620 GN=srrA PE=3 SV=1	Q7A0U4	srrA	8.59917	8.55344	8.60028	8.80025	8.62826	8.92065
	1.14078	-0.160206	HPr kinase/phosphorylase OS=Staphylococcus aureus (strain MSSA476) OX=282459 GN=hprK PE=3 SV=1	Q6GB70	hprK	8.8805	8.87836	8.78692	9.05148	9.08162	8.8933
	0.703111	-0.159311	2-oxoglutarate dehydrogenase E1 component OS=Staphylococcus aureus (strain JH1) OX=359787 GN=odhA PE=3 SV=1	A6U1N4	odhA	7.42878	7.39232	7.57213	7.79377	7.50223	7.57516
	0.142564	-0.149332	Dihydrolipoyl dehydrogenase OS=Staphylococcus aureus (strain MW2) OX=196620 GN=pdhD PE=3 SV=1	P0A0E7	pdhD	10.3728	10.0171	9.17018	10.1132	10.1957	9.69905
	1.27049	-0.147729	NAD-specific glutamate dehydrogenase OS=Staphylococcus aureus (strain Mu50 / ATCC 700699) OX=158878 GN=gluD PE=3 SV=1	Q99VD0	gluD	10.7495	10.8012	10.7483	10.9582	10.973	10.8111
	1.27599	-0.146567	Superoxide dismutase [Mn/Fe] 1 OS=Staphylococcus aureus (strain N315) OX=158879 GN=sodA PE=1 SV=1	P99098	sodA	8.37286	8.35887	8.40854	8.61618	8.43671	8.52709
	0.491698	-0.142596	Transcriptional regulatory protein WalR OS=Staphylococcus epidermidis (strain ATCC 35984 / RP62A) OX=176279 GN=walR PE=3 SV=1	Q5HK18	walR	9.16717	8.8716	9.17792	9.27286	9.30902	9.06259
	0.21865	-0.135489	DNA gyrase subunit A OS=Staphylococcus epidermidis (strain ATCC 35984 / RP62A) OX=176279 GN=gyrA PE=3 SV=1	Q5HK04	gyrA	8.84894	8.86759	9.30012	9.482	8.82114	9.11998
	0.622423	-0.12809	Putative phosphoesterase SaurJH1_1032 OS=Staphylococcus aureus (strain JH1) OX=359787 GN=SaurJH1_1032 PE=3 SV=1	A6U0C0	SaurJH1_1032	9.56301	9.37743	9.54323	9.60715	9.75338	9.5074
	0.595267	-0.126296	3-oxoacyl-[acyl-carrier-protein] synthase 3 OS=Staphylococcus aureus (strain JH1) OX=359787 GN=fabH PE=3 SV=1	A6U089	fabH	6.58797	6.74819	6.88387	6.82909	6.94837	6.82146
	1.12268	-0.116062	Phosphoenolpyruvate-protein phosphotransferase OS=Staphylococcus aureus (strain COL) OX=93062 GN=ptsI PE=3 SV=1	Q5HH01	ptsI	11.3817	11.2997	11.4129	11.5408	11.4822	11.4196
	0.96593	-0.10853	Histidine--tRNA ligase OS=Staphylococcus aureus (strain MW2) OX=196620 GN=hisS PE=3 SV=1	P60912	hisS	8.37634	8.38198	8.47533	8.53216	8.58496	8.44211
	0.417112	-0.108455	Malonyl CoA-acyl carrier protein transacylase OS=Staphylococcus aureus (strain MSSA476) OX=282459 GN=fabD PE=3 SV=1	Q6G9Y3	fabD	7.97842	8.11738	8.34829	8.25739	8.21286	8.29921
	0.495014	-0.107106	Probable glycine dehydrogenase (decarboxylating) subunit 1 OS=Staphylococcus aureus (strain MSSA476) OX=282459 GN=gcvPA PE=3 SV=1	Q6G930	gcvPA	8.59544	8.80445	8.89239	8.8275	8.93811	8.848
	0.353442	-0.104418	PTS system glucose-specific EIIA component OS=Staphylococcus aureus OX=1280 GN=crr PE=3 SV=1	Q93P61	crr	9.07788	8.82369	8.79019	9.13391	9.02153	8.84956
	0.518788	-0.0918455	ATP-dependent Clp protease ATP-binding subunit ClpC OS=Staphylococcus aureus (strain COL) OX=93062 GN=clpC PE=3 SV=1	P0C281	clpC	11.1466	11.0707	11.2685	11.3008	11.311	11.1496
	0.100707	-0.0812108	Nucleoside diphosphate kinase OS=Staphylococcus aureus (strain N315) OX=158879 GN=ndk PE=1 SV=1	P99068	ndk	10.1262	10.0249	9.24698	9.92881	9.99209	9.72076
	0.132547	-0.0404259	Methionine--tRNA ligase OS=Staphylococcus aureus (strain Mu50 / ATCC 700699) OX=158878 GN=metG PE=3 SV=1	P67578	metG	10.6183	10.9948	10.8585	10.8203	10.8845	10.8882
	0.123055	-0.0378205	Glutamate--tRNA ligase OS=Staphylococcus aureus (strain Newman) OX=426430 GN=gltX PE=3 SV=1	A6QEI0	gltX	10.6015	10.8359	10.9036	10.9326	10.8147	10.7071
	0.163585	-0.0340033	2,3-bisphosphoglycerate-independent phosphoglycerate mutase OS=Staphylococcus aureus (strain Mu50 / ATCC 700699) OX=158878 GN=gpmI PE=3 SV=1	P64269	gpmI	8.69523	8.69975	8.7807	8.70113	8.90448	8.67207
	0.0801562	-0.0317297	Signal transduction protein TRAP OS=Staphylococcus aureus (strain MSSA476) OX=282459 GN=traP PE=3 SV=1	Q6G8A1	traP	8.18438	8.54535	8.38327	8.32148	8.29875	8.58797
	0.0894977	-0.0291945	Probable glycine dehydrogenase (decarboxylating) subunit 2 OS=Staphylococcus aureus (strain Newman) OX=426430 GN=gcvPB PE=3 SV=1	A6QH79	gcvPB	9.11842	9.42731	9.45533	9.28263	9.37808	9.42794
	0.140507	-0.0250737	Ribosome maturation factor RimM OS=Staphylococcus aureus (strain N315) OX=158879 GN=rimM PE=1 SV=1	P66656	rimM	6.27053	6.45121	6.46761	6.4545	6.38716	6.42291
	0.114189	-0.0240943	Phenylalanine--tRNA ligase beta subunit OS=Staphylococcus aureus (strain Mu50 / ATCC 700699) OX=158878 GN=pheT PE=3 SV=1	P67040	pheT	10.2257	10.4783	10.4185	10.4095	10.4015	10.3837
	0.0704973	-0.0225277	Putative heme-dependent peroxidase SaurJH1_0625 OS=Staphylococcus aureus (strain JH1) OX=359787 GN=SaurJH1_0625 PE=3 SV=1	A6TZ65	SaurJH1_0625	9.97943	10.0992	9.92407	9.93531	9.91364	10.2213
	0.0903176	-0.0215085	Alanine--tRNA ligase OS=Staphylococcus aureus (strain USA300 / TCH1516) OX=451516 GN=alaS PE=3 SV=1	A8Z4F6	alaS	9.80784	10.0175	10.0696	10.0203	10.0084	9.93074
	0.0606611	-0.0198091	CTP synthase OS=Staphylococcus aureus (strain NCTC 8325) OX=93061 GN=pyrG PE=3 SV=1	Q2FWD1	pyrG	8.87958	8.97928	9.20286	9.14338	8.9331	9.04467
	0.0242411	-0.0163223	Uncharacterized protein SAOUHSC_02013 OS=Staphylococcus aureus (strain NCTC 8325) OX=93061 GN=SAOUHSC_02013 PE=3 SV=1	P0A0K3	SAOUHSC_02013	7.75889	7.66818	8.26256	7.93899	7.67807	8.12153
	0.125685	-0.0145184	Enolase OS=Staphylococcus aureus OX=1280 GN=eno PE=1 SV=1	O69174	eno	11.8408	11.8359	11.9121	11.8322	11.9449	11.8552
	0.00454674	0.00376193	Thermonuclease OS=Staphylococcus aureus OX=1280 GN=nuc PE=1 SV=1	P00644	nuc	9.39489	9.22062	8.79344	9.42815	8.74214	9.22738
	0.0427751	0.0186923	Putative aldehyde dehydrogenase AldA OS=Staphylococcus aureus (strain USA300) OX=367830 GN=aldA PE=3 SV=1	Q2FK94	aldA	9.97284	10.1541	10.4662	10.1115	10.1829	10.2426
	0.11901	0.0291224	Probable DNA-directed RNA polymerase subunit delta OS=Staphylococcus aureus (strain MRSA252) OX=282458 GN=rpoE PE=3 SV=1	Q6GEU7	rpoE	8.38457	8.43546	8.43296	8.47776	8.47452	8.21335
	0.142489	0.0349986	2-succinyl-5-enolpyruvyl-6-hydroxy-3-cyclohexene-1-carboxylate synthase OS=Staphylococcus aureus (strain NCTC 8325) OX=93061 GN=menD PE=3 SV=1	Q2FZL7	menD	7.47005	7.48623	7.72928	7.48623	7.49665	7.59768
	0.0851912	0.0383002	Staphylococcal complement inhibitor OS=Staphylococcus aureus (strain Newman) OX=426430 GN=scn PE=3 SV=1	A6QIG6	scn	9.23554	9.6879	9.60789	9.56643	9.53099	9.31899
	0.363113	0.0386699	Fumarate hydratase class II OS=Staphylococcus aureus (strain Mu50 / ATCC 700699) OX=158878 GN=fumC PE=3 SV=1	P64172	fumC	10.1186	10.0629	10.1283	10.036	10.015	10.1426
	0.0363215	0.0476745	N-acetylglucosaminyldiphosphoundecaprenol N-acetyl-beta-D-mannosaminyltransferase OS=Staphylococcus aureus (strain NCTC 8325) OX=93061 GN=tarA PE=1 SV=1	Q2G2L3	tarA	6.49825	6.70598	7.92184	7.04111	6.97269	6.96924
	0.157982	0.0539794	Uncharacterized N-acetyltransferase SAV1176 OS=Staphylococcus aureus (strain Mu50 / ATCC 700699) OX=158878 GN=SAV1176 PE=3 SV=1	Q931T2	SAV1176	5.50779	5.86295	5.88996	5.73877	5.62936	5.73064
	0.236245	0.0544964	Phosphoglycerate kinase OS=Staphylococcus aureus OX=1280 GN=pgk PE=3 SV=1	P68820	pgk	9.07868	9.13699	9.26162	9.02542	9.2503	9.0381
	0.217854	0.0572653	Valine--tRNA ligase OS=Staphylococcus aureus (strain bovine RF122 / ET3-1) OX=273036 GN=valS PE=3 SV=1	Q2YTA0	valS	10.0629	10.3171	10.3743	10.2574	10.1929	10.1321
	0.319636	0.0600683	Serine-aspartate repeat-containing protein C OS=Staphylococcus aureus (strain NCTC 8325) OX=93061 GN=sdrC PE=3 SV=1	Q2G0L5	sdrC	5.32193	5.2891	5.26679	5.37156	5.1127	5.21335
	0.16304	0.0666374	5'-methylthioadenosine/S-adenosylhomocysteine nucleosidase OS=Staphylococcus aureus (strain NCTC 8325) OX=93061 GN=mtnN PE=3 SV=1	Q2FXX8	mtnN	8.05094	8.36238	8.4417	8.17891	8.07361	8.40259
	0.379531	0.0702276	Pyruvate kinase OS=Staphylococcus aureus (strain NCTC 8325) OX=93061 GN=pyk PE=3 SV=1	Q2FXM9	pyk	11.3176	11.0791	11.1337	11.0826	11.0729	11.1642
	0.0485605	0.0724839	DNA topoisomerase 4 subunit A OS=Staphylococcus aureus OX=1280 GN=parC PE=3 SV=1	P0C1U9	parC	6.24413	7.15886	8.00955	7.15076	6.99774	7.04658
	0.240661	0.0727212	DNA-directed RNA polymerase subunit beta OS=Staphylococcus aureus (strain JH9) OX=359786 GN=rpoB PE=3 SV=1	A5IQ96	rpoB	10.6491	10.6931	10.8946	10.8496	10.6292	10.5397
	0.708125	0.0742699	Triosephosphate isomerase OS=Staphylococcus aureus (strain MW2) OX=196620 GN=tpiA PE=3 SV=1	P68824	tpiA	11.1006	10.9731	11.061	10.9289	10.9553	11.0278
	0.416895	0.0829061	DNA-directed RNA polymerase subunit beta' OS=Staphylococcus aureus (strain USA300) OX=367830 GN=rpoC PE=3 SV=2	Q2FJ97	rpoC	10.7469	10.8318	10.903	10.8801	10.6369	10.7159
	0.61761	0.0847686	Ornithine aminotransferase 2 OS=Staphylococcus aureus (strain MW2) OX=196620 GN=rocD2 PE=3 SV=1	P60299	rocD2	9.73927	9.65517	9.82671	9.58252	9.6987	9.68563
	0.579813	0.085666	GTP-sensing transcriptional pleiotropic repressor CodY OS=Staphylococcus aureus (strain JH9) OX=359786 GN=codY PE=3 SV=1	A5ISD9	codY	8.46312	8.2817	8.34163	8.35138	8.25503	8.22304
	0.485238	0.0862939	Asparagine--tRNA ligase OS=Staphylococcus aureus (strain Mu50 / ATCC 700699) OX=158878 GN=asnS PE=3 SV=1	P67571	asnS	8.61912	8.53411	8.50819	8.48382	8.33941	8.57932
	0.570444	0.117807	Leucine--tRNA ligase OS=Staphylococcus aureus (strain Newman) OX=426430 GN=leuS PE=3 SV=1	A6QHU1	leuS	9.37003	9.62425	9.49065	9.31809	9.32598	9.48744
	0.34859	0.120184	Aspartyl/glutamyl-tRNA(Asn/Gln) amidotransferase subunit B OS=Staphylococcus aureus (strain JH1) OX=359787 GN=gatB PE=3 SV=1	A6U304	gatB	10.0614	9.74836	9.94676	9.96867	9.83463	9.59264
	0.463574	0.124315	Formate acetyltransferase OS=Staphylococcus epidermidis (strain ATCC 35984 / RP62A) OX=176279 GN=pflB PE=3 SV=1	Q5HKH9	pflB	9.15152	8.89936	8.82241	8.76188	8.95187	8.7866
	0.421101	0.135421	Molybdopterin molybdenumtransferase OS=Staphylococcus aureus (strain N315) OX=158879 GN=moeA PE=1 SV=1	P99139	moeA	7.54148	7.08215	7.39746	7.19279	7.24413	7.17792
	0.510648	0.13879	Phosphoglucosamine mutase OS=Staphylococcus aureus (strain USA300 / TCH1516) OX=451516 GN=glmM PE=3 SV=1	A8YYC6	glmM	8.57251	8.18933	8.36194	8.31696	8.16742	8.22304
	0.751416	0.141157	1-pyrroline-5-carboxylate dehydrogenase OS=Staphylococcus aureus (strain Mu50 / ATCC 700699) OX=158878 GN=rocA PE=3 SV=1	P63939	rocA	10.988	10.9279	10.8518	10.6339	10.8183	10.8921
	0.0875913	0.146129	Peptide deformylase OS=Staphylococcus aureus OX=1280 GN=def PE=1 SV=1	P68826	def	9.04821	10.1923	8.18785	8.89178	8.86481	9.23338
	0.788014	0.146975	Elongation factor Ts OS=Staphylococcus aureus (strain Newman) OX=426430 GN=tsf PE=3 SV=1	A6QGF7	tsf	11.2831	11.1047	11.0204	11.0339	10.9144	11.019
	0.968369	0.148567	Cysteine--tRNA ligase OS=Staphylococcus aureus (strain JH9) OX=359786 GN=cysS PE=3 SV=1	A5IQ83	cysS	10.0254	10.0258	10.1684	9.81826	9.96347	9.99223
	0.272458	0.149644	UPF0457 protein SAOUHSC_02425 OS=Staphylococcus aureus (strain NCTC 8325) OX=93061 GN=SAOUHSC_02425 PE=3 SV=1	Q2FW79	SAOUHSC_02425	10.9457	10.4446	10.6887	10.4987	10.2808	10.8505
	0.646891	0.150259	Mannitol-1-phosphate 5-dehydrogenase OS=Staphylococcus aureus (strain JH9) OX=359786 GN=mtlD PE=3 SV=1	A5IUU9	mtlD	8.32823	8.25833	8.4814	8.30241	8.27146	8.0433
	1.32963	0.154323	3-methyl-2-oxobutanoate hydroxymethyltransferase OS=Staphylococcus aureus (strain Newman) OX=426430 GN=panB PE=3 SV=1	A6QK86	panB	7.13134	7.28448	7.21529	6.99322	7.08428	7.09064
	0.64579	0.159125	50S ribosomal protein L11 OS=Staphylococcus aureus (strain USA300) OX=367830 GN=rplK PE=3 SV=3	Q2FJA3	rplK	7.27519	7.41701	7.25833	7.33539	7.14568	6.99209
	0.308774	0.159253	UPF0051 protein SAB0778 OS=Staphylococcus aureus (strain bovine RF122 / ET3-1) OX=273036 GN=SAB0778 PE=3 SV=1	Q2YWN2	SAB0778	6.69488	6.89845	7.36894	6.85175	6.70321	6.92955
	1.17702	0.181408	Uncharacterized protein SAOUHSC_02143 OS=Staphylococcus aureus (strain NCTC 8325) OX=93061 GN=SAOUHSC_02143 PE=3 SV=1	Q2FWX8	SAOUHSC_02143	9.91483	9.91364	10.1313	9.80591	9.81121	9.79847
	0.654104	0.18509	Putative peptidyl-prolyl cis-trans isomerase OS=Staphylococcus aureus (strain MW2) OX=196620 GN=MW0836 PE=3 SV=1	Q7A1C0	MW0836	10.7865	10.5022	10.573	10.3901	10.2978	10.6186
	0.870493	0.189587	NADH dehydrogenase-like protein SAUSA300_0844 OS=Staphylococcus aureus (strain USA300) OX=367830 GN=SAUSA300_0844 PE=3 SV=1	Q2FID4	SAUSA300_0844	8.15987	8.11009	8.19967	8.07682	7.77149	8.05257
	1.30804	0.2066	DegV domain-containing protein SA0704 OS=Staphylococcus aureus (strain N315) OX=158879 GN=SA0704 PE=1 SV=1	P0A0N1	SA0704	9.0182	9.10329	9.21335	8.98356	8.91289	8.81858
	0.718744	0.21061	Beta-lactam-inducible penicillin-binding protein OS=Staphylococcus aureus OX=1280 GN=pbp PE=2 SV=1	P07944	pbp	11.0804	10.7111	10.6694	10.643	10.5498	10.6363
	1.59633	0.224773	D-alanine--D-alanyl carrier protein ligase OS=Staphylococcus aureus (strain JH9) OX=359786 GN=dltA PE=3 SV=1	A5IRB0	dltA	6.58346	6.71973	6.80478	6.47573	6.48543	6.47249
	1.54683	0.225165	Thioredoxin reductase OS=Staphylococcus aureus (strain COL) OX=93062 GN=trxB PE=3 SV=1	Q5HHQ4	trxB	10.6192	10.6262	10.8088	10.4468	10.5086	10.4233
	0.619022	0.235433	Phosphate acetyltransferase OS=Staphylococcus aureus (strain Mu50 / ATCC 700699) OX=158878 GN=pta PE=3 SV=1	P65862	pta	10.1496	10.266	10.3766	9.97885	9.78349	10.3235
	0.14719	0.236848	Lipoteichoic acid synthase OS=Staphylococcus aureus (strain NCTC 8325) OX=93061 GN=ltaS PE=1 SV=1	Q2G093	ltaS	7.86171	8.04603	8.10696	6.66818	7.92896	8.70701
	1.42606	0.237068	Ribonuclease J 2 OS=Staphylococcus aureus (strain MRSA252) OX=282458 GN=rnj2 PE=1 SV=1	Q6GHG0	rnj2	8.65678	8.82814	8.78103	8.40216	8.57327	8.57932
	1.3769	0.246638	DNA-directed RNA polymerase subunit alpha OS=Staphylococcus aureus (strain Mu3 / ATCC 700698) OX=418127 GN=rpoA PE=3 SV=1	A7X5C4	rpoA	7.16993	7.33718	7.35667	7.10748	7.09276	6.92362
	0.770258	0.252059	30S ribosomal protein S10 OS=Staphylococcus aureus (strain Newman) OX=426430 GN=rpsJ PE=3 SV=1	A6QJ93	rpsJ	9.57686	9.36304	9.38219	8.92006	9.31741	9.32845
	1.22079	0.254353	Protein/nucleic acid deglycase HchA OS=Staphylococcus aureus (strain Newman) OX=426430 GN=hchA PE=3 SV=1	A6QEK3	hchA	10.9124	10.7674	10.982	10.7205	10.6941	10.4842
	1.50189	0.256429	Serine hydroxymethyltransferase OS=Staphylococcus aureus (strain Mu3 / ATCC 700698) OX=418127 GN=glyA PE=3 SV=1	A7X4V7	glyA	7.80284	7.94251	8.03947	7.73403	7.68159	7.59991
	2.46227	0.262788	Glyceraldehyde-3-phosphate dehydrogenase OS=Staphylococcus aureus OX=1280 GN=gapA PE=3 SV=1	P0A038	gapA	12.846	12.8804	12.8901	12.6899	12.5682	12.5701
	2.28885	0.273563	30S ribosomal protein S1 OS=Staphylococcus aureus (strain COL) OX=93062 GN=rpsA PE=3 SV=1	Q5HFU7	rpsA	11.3962	11.2288	11.288	11.0235	11.0395	11.0292
	1.22756	0.277629	Alanine dehydrogenase 2 OS=Staphylococcus aureus (strain USA300) OX=367830 GN=ald2 PE=3 SV=1	Q2FG29	ald2	9.61213	9.78152	9.91453	9.52513	9.57535	9.37482
	1.4607	0.28262	Thiol peroxidase OS=Staphylococcus aureus (strain COL) OX=93062 GN=tpx PE=3 SV=1	Q5HF61	tpx	9.8802	9.62972	9.6858	9.50997	9.48341	9.35447
	0.595652	0.295481	Alkyl hydroperoxide reductase subunit F OS=Staphylococcus aureus (strain NCTC 8325) OX=93061 GN=ahpF PE=3 SV=1	O05204	ahpF	10.5695	11.1167	11.1227	10.4264	10.6373	10.8587
	2.57865	0.314069	Ribonuclease J 1 OS=Staphylococcus aureus (strain bovine RF122 / ET3-1) OX=273036 GN=rnj1 PE=3 SV=1	Q2YX35	rnj1	9.75138	9.7252	9.87759	9.47188	9.47533	9.46475
	1.56348	0.318296	Catalase OS=Staphylococcus aureus (strain bovine RF122 / ET3-1) OX=273036 GN=katA PE=3 SV=2	Q2YXT2	katA	8.84141	8.88234	8.58459	8.43505	8.45039	8.46801
	0.574022	0.33961	Putative universal stress protein SAOUHSC_01819 OS=Staphylococcus aureus (strain NCTC 8325) OX=93061 GN=SAOUHSC_01819 PE=3 SV=1	Q2FXL6	SAOUHSC_01819	10.214	9.41848	9.76172	9.29094	9.37547	9.70891
	1.12993	0.344364	FMN-dependent NADH-azoreductase OS=Staphylococcus aureus (strain JH9) OX=359786 GN=azoR PE=3 SV=1	A5IP80	azoR	8.81057	8.76752	9.00253	8.28401	8.70701	8.55651
	1.41414	0.346307	Succinate--CoA ligase [ADP-forming] subunit alpha OS=Staphylococcus aureus (strain Mu50 / ATCC 700699) OX=158878 GN=sucD PE=3 SV=1	P66866	sucD	11.5514	11.5213	11.6474	11.1141	11.125	11.442
	0.677392	0.363905	D-lactate dehydrogenase OS=Staphylococcus aureus (strain N315) OX=158879 GN=ldhD PE=1 SV=1	P99116	ldhD	7.90087	7.62717	8.3966	7.46352	7.58346	7.78594
	2.38792	0.36683	Ribosome-recycling factor OS=Staphylococcus aureus (strain COL) OX=93062 GN=frr PE=3 SV=1	Q5HGH2	frr	9.16038	9.06501	8.99464	8.78496	8.66463	8.66995
	4.66107	0.371354	60 kDa chaperonin OS=Staphylococcus aureus OX=1280 GN=groL PE=1 SV=3	Q08854	groL	10.4197	10.4091	10.4518	10.0449	10.0462	10.0755
	2.36589	0.379731	50S ribosomal protein L2 OS=Staphylococcus aureus (strain JH1) OX=359787 GN=rplB PE=3 SV=1	A6U3X2	rplB	8.79701	8.72622	8.92065	8.38974	8.4187	8.49625
	1.65351	0.380685	UPF0365 protein SERP1140 OS=Staphylococcus epidermidis (strain ATCC 35984 / RP62A) OX=176279 GN=SERP1140 PE=3 SV=1	Q5HNX4	SERP1140	8.6319	8.46883	8.64997	8.37764	8.10224	8.12877
	1.80719	0.383786	Arginine--tRNA ligase OS=Staphylococcus aureus (strain JH9) OX=359786 GN=argS PE=3 SV=1	A5IQG1	argS	8.81314	9.10722	8.9257	8.60251	8.60918	8.48301
	1.30328	0.389193	Bifunctional autolysin OS=Staphylococcus aureus (strain NCTC 8325) OX=93061 GN=atl PE=1 SV=1	Q2FZK7	atl	11.9812	11.8988	12.2527	11.6337	11.5105	11.821
	1.052	0.400593	Formate acetyltransferase OS=Staphylococcus aureus (strain USA300) OX=367830 GN=pflB PE=3 SV=1	Q2FK44	pflB	10.8253	10.5852	10.8555	10.092	10.3367	10.6354
	1.77528	0.407697	50S ribosomal protein L6 OS=Staphylococcus aureus (strain MRSA252) OX=282458 GN=rplF PE=3 SV=1	Q6GEJ8	rplF	9.16164	9.06259	8.98897	8.74248	8.76421	8.48341
	1.54125	0.409343	Endonuclease MutS2 OS=Staphylococcus aureus (strain JH9) OX=359786 GN=mutS2 PE=3 SV=1	A5IS30	mutS2	6.47573	6.50938	6.848	6.2384	6.14364	6.22304
	3.72515	0.41308	2,3-bisphosphoglycerate-dependent phosphoglycerate mutase OS=Staphylococcus aureus (strain Mu50 / ATCC 700699) OX=158878 GN=gpmA PE=3 SV=1	P65708	gpmA	11.6515	11.7508	11.7367	11.3056	11.3002	11.2939
	2.49477	0.417791	Elongation factor G OS=Staphylococcus aureus (strain bovine RF122 / ET3-1) OX=273036 GN=fusA PE=3 SV=3	Q2YSB4	fusA	11.9831	12.2002	12.0317	11.6539	11.6647	11.6431
	0.758299	0.419196	Chaperone protein ClpB OS=Staphylococcus aureus (strain COL) OX=93062 GN=clpB PE=3 SV=1	Q5HHB0	clpB	7.25267	7.44377	7.88264	6.79442	7.13648	7.3906
	1.28262	0.422304	D-alanine aminotransferase OS=Staphylococcus aureus (strain N315) OX=158879 GN=dat PE=1 SV=1	P99090	dat	8.21043	8.61213	8.54921	8.12412	8.12774	7.853
	2.06809	0.458086	Phosphoribosylamine--glycine ligase OS=Staphylococcus aureus (strain N315) OX=158879 GN=purD PE=1 SV=1	P65896	purD	8.93575	9.0182	9.23146	8.55075	8.58834	8.67207
	2.65205	0.461278	50S ribosomal protein L25 OS=Staphylococcus aureus (strain MRSA252) OX=282458 GN=rplY PE=3 SV=1	Q6GJH0	rplY	11.3485	11.3171	11.2776	10.9596	10.8578	10.7418
	2.57303	0.470064	Fructose-bisphosphate aldolase class 1 OS=Staphylococcus aureus (strain USA300) OX=367830 GN=fda PE=3 SV=1	Q2FDQ4	fda	13.2491	13.1597	13.1042	12.6146	12.8082	12.68
	1.41746	0.476452	Carbamate kinase 1 OS=Staphylococcus aureus (strain USA300) OX=367830 GN=arcC1 PE=3 SV=1	Q2FHR7	arcC1	9.29094	8.80445	9.11634	8.70113	8.47614	8.60511
	2.87573	0.47917	Probable uridylyltransferase SAUSA300_2130 OS=Staphylococcus aureus (strain USA300) OX=367830 GN=SAUSA300_2130 PE=3 SV=1	Q2FEW1	SAUSA300_2130	8.21626	8.25361	8.20653	7.64169	7.84298	7.75422
	1.77223	0.479465	Peptide methionine sulfoxide reductase MsrB OS=Staphylococcus aureus (strain N315) OX=158879 GN=msrB PE=1 SV=1	P99065	msrB	8.19476	8.507	8.44626	8.02403	7.76553	7.92005
	0.530804	0.479705	Probable transglycosylase IsaA OS=Staphylococcus aureus (strain Mu3 / ATCC 700698) OX=418127 GN=isaA PE=3 SV=1	A7X6T9	isaA	11.4235	11.6969	10.611	10.3695	10.7626	11.1602
	1.5147	0.481788	Iron-regulated surface determinant protein A OS=Staphylococcus aureus (strain MRSA252) OX=282458 GN=isdA PE=3 SV=1	Q6GHV6	isdA	8.52395	8.80058	8.46107	8.20212	8.23122	7.90689
	1.31685	0.481931	DNA-binding protein HU OS=Staphylococcus aureus (strain MSSA476) OX=282459 GN=hup PE=3 SV=1	Q6G990	hup	10.7225	10.309	10.2932	10.0786	9.76504	10.0353
	1.85465	0.485199	50S ribosomal protein L21 OS=Staphylococcus aureus (strain COL) OX=93062 GN=rplU PE=3 SV=1	Q5HFB6	rplU	9.55689	9.65642	9.46923	9.26468	9.05148	8.91079
	0.764649	0.496858	Lysine--tRNA ligase OS=Staphylococcus aureus (strain Mu3 / ATCC 700698) OX=418127 GN=lysS PE=3 SV=1	A7WYS8	lysS	8.64494	9.18364	8.92125	8.00169	8.37461	8.88295
	0.966027	0.497651	3-oxoacyl-[acyl-carrier-protein] synthase 2 OS=Staphylococcus aureus (strain MSSA476) OX=282459 GN=fabF PE=3 SV=1	Q6GAU2	fabF	7.51806	7.33181	7.38888	7.03232	6.46271	7.25077
	1.67838	0.509504	GTP cyclohydrolase FolE2 OS=Staphylococcus aureus (strain Mu3 / ATCC 700698) OX=418127 GN=folE2 PE=3 SV=1	A7WZ02	folE2	7.49665	7.93133	7.61765	7.20359	7.23458	7.07895
	1.07134	0.533396	Ribosome-binding factor A OS=Staphylococcus aureus (strain Mu50 / ATCC 700699) OX=158878 GN=rbfA PE=3 SV=1	P65966	rbfA	7.58721	7.44956	7.2317	6.56224	6.82528	7.28077
	1.83567	0.5706	Anti-sigma-B factor antagonist OS=Staphylococcus aureus (strain NCTC 8325) OX=93061 GN=rsbV PE=3 SV=1	P60070	rsbV	6.44294	6.14568	6.26303	5.57289	5.64097	5.926
	3.16426	0.573774	Transketolase OS=Staphylococcus aureus (strain N315) OX=158879 GN=tkt PE=1 SV=1	P99161	tkt	10.9103	11.0218	11.1169	10.4495	10.4537	10.4245
	4.0049	0.578802	50S ribosomal protein L13 OS=Staphylococcus aureus (strain Mu3 / ATCC 700698) OX=418127 GN=rplM PE=3 SV=1	A7X5B4	rplM	9.61397	9.59973	9.70217	9.08958	9.06474	9.02514
	1.66049	0.582999	GMP synthase [glutamine-hydrolyzing] OS=Staphylococcus aureus (strain Newman) OX=426430 GN=guaA PE=3 SV=1	A6QE71	guaA	9.16917	9.65517	9.61985	8.94105	8.83321	8.92095
	1.80373	0.594319	UPF0297 protein NWMN_1518 OS=Staphylococcus aureus (strain Newman) OX=426430 GN=NWMN_1518 PE=3 SV=1	A6QHF8	NWMN_1518	8.82591	8.36063	8.41701	7.95478	7.95652	7.90929
	1.03848	0.611603	Iron-regulated surface determinant protein B OS=Staphylococcus aureus (strain NCTC 8325) OX=93061 GN=isdB PE=1 SV=1	Q2FZF0	isdB	10.5088	11.3327	10.5833	10.0447	10.2049	10.3403
+	3.65436	0.619417	Iron-sulfur cluster repair protein ScdA OS=Staphylococcus aureus (strain JH9) OX=359786 GN=scdA PE=3 SV=1	A5IPC8	scdA	8.34341	8.32643	8.35094	7.65033	7.81314	7.69905
	0.834629	0.622918	Inosine-5'-monophosphate dehydrogenase OS=Staphylococcus aureus (strain MSSA476) OX=282459 GN=guaB PE=3 SV=1	Q6GC82	guaB	10.8901	11.946	10.9465	10.7017	10.6667	10.5454
+	2.44073	0.641298	Coenzyme A disulfide reductase OS=Staphylococcus aureus (strain JH1) OX=359787 GN=cdr PE=3 SV=1	A6U077	cdr	9.03919	8.94222	8.7492	8.31922	8.34029	8.14721
	1.97419	0.651171	Elongation factor 4 OS=Staphylococcus aureus (strain COL) OX=93062 GN=lepA PE=3 SV=1	Q5HFH6	lepA	6.72656	6.82273	7.04767	6.27612	6.36282	6.0045
+	2.95117	0.661363	50S ribosomal protein L31 type B OS=Staphylococcus aureus (strain COL) OX=93062 GN=rpmE2 PE=3 SV=1	Q5HE80	rpmE2	9.09935	9.13057	8.96405	8.36107	8.32643	8.52239
	1.15956	0.669141	ATP-dependent Clp protease ATP-binding subunit ClpX OS=Staphylococcus aureus (strain USA300 / TCH1516) OX=451516 GN=clpX PE=3 SV=1	A8Z2J5	clpX	6.41447	6.81378	7.10957	6.27612	5.74685	6.30743
+	2.52155	0.696968	Dihydrolipoyllysine-residue acetyltransferase component of pyruvate dehydrogenase complex OS=Staphylococcus aureus (strain Mu50 / ATCC 700699) OX=158878 GN=pdhC PE=3 SV=1	P65635	pdhC	9.37243	9.66071	9.67613	8.9334	8.89936	8.78562
+	4.26618	0.714388	Translation initiation factor IF-2 OS=Staphylococcus aureus (strain Mu50 / ATCC 700699) OX=158878 GN=infB PE=3 SV=1	P65133	infB	10.4588	10.3673	10.3696	9.67525	9.73183	9.64548
+	2.69389	0.732235	Diaminopimelate decarboxylase OS=Staphylococcus aureus (strain COL) OX=93062 GN=lysA PE=3 SV=1	Q5HG20	lysA	7.74079	7.62352	7.77413	6.82655	7.14364	6.97154
+	1.26614	0.74554	30S ribosomal protein S6 OS=Staphylococcus aureus (strain bovine RF122 / ET3-1) OX=273036 GN=rpsF PE=1 SV=1	Q2YVJ2	rpsF	8.72076	9.01123	8.27006	7.59246	8.17692	7.99605
+	3.79396	0.764146	Pyruvate dehydrogenase E1 component subunit beta OS=Staphylococcus aureus (strain N315) OX=158879 GN=pdhB PE=1 SV=1	P99063	pdhB	10.8311	10.916	10.8237	10.0486	10.1865	10.0432
+	2.42444	0.776458	Superoxide dismutase [Mn/Fe] 2 OS=Staphylococcus aureus (strain USA300) OX=367830 GN=sodM PE=3 SV=1	Q2FKC6	sodM	10.0839	10.4016	10.02	9.36567	9.48945	9.32103
+	3.13716	0.783256	Acid sugar phosphatase OS=Staphylococcus aureus (strain NCTC 8325) OX=93061 GN=nagD PE=3 SV=1	Q2FZX0	nagD	9.35623	9.31877	9.51747	8.57932	8.53683	8.72656
+	2.12308	0.792519	Putative 2-hydroxyacid dehydrogenase SAB2178 OS=Staphylococcus aureus (strain bovine RF122 / ET3-1) OX=273036 GN=SAB2178 PE=3 SV=1	Q2YYT9	SAB2178	10.8708	10.5123	10.96	9.9884	10.1281	9.84909
+	3.9405	0.841091	Probable branched-chain-amino-acid aminotransferase OS=Staphylococcus aureus (strain MW2) OX=196620 GN=ilvE PE=3 SV=1	P63513	ilvE	8.33047	8.32643	8.38802	7.50621	7.59842	7.41701
+	2.33316	0.859995	Methionine aminopeptidase OS=Staphylococcus aureus (strain MW2) OX=196620 GN=map PE=3 SV=1	P0A079	map	10.0803	9.84062	9.78839	9.27519	8.98499	8.86913
+	2.04083	0.864107	Probable malate:quinone oxidoreductase 2 OS=Staphylococcus aureus (strain Mu50 / ATCC 700699) OX=158878 GN=mqo2 PE=3 SV=1	P65424	mqo2	7.30834	7.39318	7.16088	6.69349	6.11061	6.46597
+	1.93535	0.868397	UPF0738 protein SAUSA300_0906 OS=Staphylococcus aureus (strain USA300) OX=367830 GN=SAUSA300_0906 PE=3 SV=1	Q2FI72	SAUSA300_0906	6.56377	6.98527	6.96116	6.15178	6.06393	5.6893
+	1.89181	0.901958	10 kDa chaperonin OS=Staphylococcus aureus (strain N315) OX=158879 GN=groS PE=1 SV=1	P99104	groS	8.77248	8.82972	8.56491	7.54303	7.72247	8.19574
+	2.9347	0.905587	tRNA-specific 2-thiouridylase MnmA OS=Staphylococcus aureus (strain JH1) OX=359787 GN=mnmA PE=3 SV=1	A6U290	mnmA	7.39489	7.39661	7.45121	6.48864	6.33271	6.7046
+	3.28853	0.953509	Aconitate hydratase A OS=Staphylococcus aureus (strain Mu50 / ATCC 700699) OX=158878 GN=acnA PE=3 SV=1	P63433	acnA	8.47086	8.32553	8.6279	7.57894	7.51885	7.46597
+	3.03041	1.00117	Chaperone protein DnaK OS=Staphylococcus aureus (strain USA300 / TCH1516) OX=451516 GN=dnaK PE=3 SV=1	A8Z4B9	dnaK	11.3061	11.3359	11.3409	10.2485	10.1805	10.5504
+	3.22223	1.03913	Uncharacterized protein SAS0838 OS=Staphylococcus aureus (strain MSSA476) OX=282459 GN=SAS0838 PE=3 SV=1	Q6GAV8	SAS0838	9.72468	9.6268	9.62352	8.54767	8.49265	8.8173
+	2.45879	1.04281	S-adenosylmethionine synthase OS=Staphylococcus aureus (strain JH9) OX=359786 GN=metK PE=3 SV=1	A5ITV6	metK	7.91946	7.91468	7.85611	7.09698	6.93192	6.53294
+	3.30259	1.04928	3-oxoacyl-[acyl-carrier-protein] reductase FabG OS=Staphylococcus aureus (strain MSSA476) OX=282459 GN=fabG PE=3 SV=1	Q6G9Y2	fabG	7.83983	8.04439	7.97154	6.92362	6.75087	7.03342
+	3.99252	1.0729	Enoyl-[acyl-carrier-protein] reductase [NADPH] FabI OS=Staphylococcus aureus (strain NCTC 8325) OX=93061 GN=fabI PE=1 SV=1	Q2FZQ3	fabI	8.52003	8.49185	8.66995	7.52356	7.40429	7.53528
+	3.80432	1.11578	Cell division protein FtsZ OS=Staphylococcus epidermidis (strain ATCC 35984 / RP62A) OX=176279 GN=ftsZ PE=1 SV=1	Q5HQ06	ftsZ	8.63952	8.60622	8.63445	7.66888	7.45204	7.41193
+	2.62273	1.16194	50S ribosomal protein L1 OS=Staphylococcus epidermidis (strain ATCC 35984 / RP62A) OX=176279 GN=rplA PE=3 SV=1	Q5HRL4	rplA	8.74012	8.89118	9.25148	7.94603	7.76022	7.6907
+	3.29526	1.16913	Putative pyridoxine kinase OS=Staphylococcus aureus (strain COL) OX=93062 GN=pdxK PE=3 SV=1	Q5HI96	pdxK	7.99661	8.05148	8.27519	6.7879	7.02126	7.00675
+	2.77261	1.16944	Putative dipeptidase SAUSA300_1697 OS=Staphylococcus aureus (strain USA300) OX=367830 GN=SAUSA300_1697 PE=3 SV=1	Q2FFY7	SAUSA300_1697	10.3847	10.5403	10.8301	9.27938	9.39511	9.57232
+	2.12258	1.18414	30S ribosomal protein S3 OS=Staphylococcus aureus (strain NCTC 8325) OX=93061 GN=rpsC PE=1 SV=1	Q2FW12	rpsC	9.74282	9.58007	9.53993	8.88661	8.28679	8.13699
+	2.76567	1.18514	Elongation factor Tu OS=Staphylococcus aureus (strain Mu50 / ATCC 700699) OX=158878 GN=tuf PE=3 SV=1	P64028	tuf	11.8466	12.2978	12.3213	11.033	10.9079	10.9694
+	2.85352	1.18571	Acetate kinase OS=Staphylococcus aureus (strain JH9) OX=359786 GN=ackA PE=3 SV=1	A5ITN4	ackA	10.5595	10.8925	10.756	9.42249	9.44791	9.78038
+	1.78428	1.25577	Aspartate--tRNA ligase OS=Staphylococcus aureus (strain NCTC 8325) OX=93061 GN=aspS PE=3 SV=1	Q2FXU5	aspS	7.73268	8.48583	8.63952	6.74012	7.19377	7.15684
+	3.36341	1.27972	Bifunctional protein FolD OS=Staphylococcus aureus (strain Newman) OX=426430 GN=folD PE=3 SV=1	A6QFS2	folD	9.73657	9.79344	10.0537	8.57175	8.46679	8.70598
+	2.34584	1.28347	77 kDa membrane protein OS=Staphylococcus aureus (strain COL) OX=93062 GN=SACOL2002 PE=3 SV=1	Q5HEI2	SACOL2002	11.4431	11.6245	11.3925	10.5527	9.82225	10.2348
+	3.61404	1.30062	30S ribosomal protein S2 OS=Staphylococcus epidermidis (strain ATCC 35984 / RP62A) OX=176279 GN=rpsB PE=3 SV=1	Q5HPT5	rpsB	8.61471	8.85237	8.87098	7.60214	7.38284	7.45121
+	2.25021	1.39512	Uracil phosphoribosyltransferase OS=Staphylococcus aureus (strain Mu50 / ATCC 700699) OX=158878 GN=upp PE=3 SV=1	P67395	upp	9.82273	9.6299	9.90479	7.90629	8.57856	8.6872
+	3.2647	1.43234	Pyruvate dehydrogenase E1 component subunit alpha OS=Staphylococcus aureus (strain Mu50 / ATCC 700699) OX=158878 GN=pdhA PE=3 SV=1	P60089	pdhA	9.74349	10.1381	10.1777	8.63554	8.59694	8.52982
+	4.40781	1.68071	Polyribonucleotide nucleotidyltransferase OS=Staphylococcus aureus (strain USA300 / TCH1516) OX=451516 GN=pnp PE=3 SV=1	A8Z3V4	pnp	9.41257	9.68668	9.57043	7.88631	7.81762	7.92362
+	4.14441	1.70192	Pyrimidine-nucleoside phosphorylase OS=Staphylococcus aureus (strain USA300) OX=367830 GN=pdp PE=3 SV=2	Q2FEZ3	pdp	9.00703	8.86542	9.13443	7.17293	7.37417	7.35403
+	2.20699	1.70902	Fructose-bisphosphate aldolase OS=Staphylococcus aureus (strain MRSA252) OX=282458 GN=fba PE=3 SV=1	Q6GEV0	fba	10.1088	10.0958	9.86836	8.07468	7.93192	8.93929
+	3.90155	1.73769	Phosphopentomutase OS=Staphylococcus aureus (strain NCTC 8325) OX=93061 GN=deoB PE=3 SV=1	Q2G227	deoB	8.66569	8.66853	9.01262	7.02901	7.09803	7.00675
+	3.94273	1.93754	Immunoglobulin G-binding protein A OS=Staphylococcus aureus (strain NCTC 8325) OX=93061 GN=spa PE=1 SV=3	P02976	spa	11.2935	11.5072	11.6432	9.62315	9.38565	9.6226
+	2.29452	2.04618	Diacetyl reductase [(S)-acetoin forming] OS=Staphylococcus aureus (strain Mu50 / ATCC 700699) OX=158878 GN=butA PE=3 SV=1	P66775	butA	8.31741	8.88753	9.10983	6.22497	6.75355	7.19771
+	3.62438	2.32729	5-methyltetrahydropteroyltriglutamate--homocysteine methyltransferase OS=Staphylococcus aureus (strain JH1) OX=359787 GN=metE PE=3 SV=1	A6TYK8	metE	10.1494	10.2439	10.5953	8.08852	8.16792	7.7502
+	1.35731	2.36796	Immunoglobulin-binding protein Sbi OS=Staphylococcus aureus (strain COL) OX=93062 GN=sbi PE=3 SV=1	Q5HDD7	sbi	7.57137	9.8736	9.79604	6.53605	6.2891	7.31198
+	2.14441	2.46215	Alkaline shock protein 23 OS=Staphylococcus aureus (strain MW2) OX=196620 GN=asp23 PE=3 SV=1	P0A0P7	asp23	9.31651	9.34696	10.0538	7.40939	6.27612	7.6453
+	2.85725	3.14132	50S ribosomal protein L7/L12 OS=Staphylococcus aureus (strain Newman) OX=426430 GN=rplL PE=3 SV=1	A6QEJ2	rplL	9.01737	9.36392	9.72485	6.40939	5.56682	6.70598
	0	NaN	Nucleoid-associated protein SaurJH9_0500 OS=Staphylococcus aureus (strain JH9) OX=359786 GN=SaurJH9_0500 PE=3 SV=1	A5IQ31	SaurJH9_0500	NaN	NaN	NaN	NaN	NaN	NaN
	0	NaN	Uncharacterized oxidoreductase SACOL2488 OS=Staphylococcus aureus (strain COL) OX=93062 GN=SACOL2488 PE=3 SV=1	Q5HD73	SACOL2488	NaN	NaN	NaN	NaN	NaN	NaN
	0	NaN	Probable manganese-dependent inorganic pyrophosphatase OS=Staphylococcus aureus (strain JH9) OX=359786 GN=ppaC PE=3 SV=1	A5IU87	ppaC	NaN	NaN	NaN	NaN	NaN	NaN
	0	NaN	3-dehydroquinate synthase OS=Staphylococcus aureus (strain N315) OX=158879 GN=aroB PE=3 SV=1	P63618	aroB	NaN	NaN	NaN	NaN	NaN	NaN
	0	NaN	Complement C3 OS=Homo sapiens OX=9606 GN=C3 PE=1 SV=2	P01024	C3	NaN	NaN	NaN	NaN	NaN	NaN
