# Supplementary material for: Staphylococcus aureus ATP Synthase Promotes Biofilm Persistence by Influencing Innate Immunity
Source: mBio. 2020 Sep 8;11(5):e01581-20. doi: 10.1128/mBio.01581-20 (PMC7482063; doi:10.1128/mBio.01581-20)
Supplement: DATA SET S2 [file mBio.01581-20-sd002.xlsx]

## Sheet: Sheet1
Significant	-LOG(P-value)	Difference	Protein Name	Accession #	Gene_name	Log2 Abundance (WT Sample 1)	Log2 Abundance (WT Sample 2)	Log2 Abundance (WT Sample 3)	Log2 Abundance (atpA Sample 1)	Log2 Abundance (atpA Sample 2)	Log2 Abundance (atpA Sample 3)
+	4.10986	-5.07502	ATP synthase subunit alpha OS=Staphylococcus epidermidis (strain ATCC 35984 / RP62A) OX=176279 GN=atpA PE=3 SV=1	Q5HMB7	atpA	9.49526	9.68405	9.07441	4.49825	3.85798	4.67243
+	6.19132	-3.71005	ATP synthase gamma chain OS=Staphylococcus aureus (strain Newman) OX=426430 GN=atpG PE=3 SV=1	A6QIU8	atpG	9.91677	9.99308	9.81362	6.1127	6.24031	6.24031
+	6.2625	-3.38853	ATP synthase subunit beta OS=Staphylococcus aureus (strain COL) OX=93062 GN=atpD PE=3 SV=1	Q5HE97	atpD	11.2971	11.3479	11.4384	8.05202	7.90929	7.95652
+	4.73781	-3.3524	ATP synthase subunit b OS=Staphylococcus aureus (strain COL) OX=93062 GN=atpF PE=3 SV=1	Q5HE93	atpF	9.0433	9.11998	9.04767	5.55766	5.99322	5.60288
+	2.07752	-1.73655	Arginine deiminase OS=Staphylococcus aureus (strain Newman) OX=426430 GN=arcA PE=3 SV=1	A6QKC4	arcA	10.9622	10.9275	11.6222	9.47391	8.93369	9.89467
+	3.36878	-1.68059	Low molecular weight protein-tyrosine-phosphatase PtpA OS=Staphylococcus aureus (strain bovine RF122 / ET3-1) OX=273036 GN=ptpA PE=3 SV=1	Q2YU46	ptpA	8.65607	8.6489	8.58496	7.09592	6.63952	7.1127
+	4.54352	-1.59075	Threonine--tRNA ligase OS=Staphylococcus aureus (strain Mu3 / ATCC 700698) OX=418127 GN=thrS PE=3 SV=1	A7X3A6	thrS	10.7216	10.5654	10.5981	8.9384	9.037	9.1375
+	2.31536	-1.47034	Ornithine carbamoyltransferase OS=Staphylococcus aureus (strain Newman) OX=426430 GN=argF PE=3 SV=2	A6QG68	argF	11.4039	11.5348	11.464	9.87052	9.62826	10.493
+	3.49412	-1.27534	Carbamate kinase 2 OS=Staphylococcus aureus (strain USA300) OX=367830 GN=arcC2 PE=3 SV=1	Q2FDM7	arcC2	10.4191	10.5444	10.2977	9.05393	9.0677	9.31356
+	3.7796	-1.26557	Alanine dehydrogenase 1 OS=Staphylococcus aureus (strain Mu50 / ATCC 700699) OX=158878 GN=ald1 PE=3 SV=1	P63478	ald1	11.1907	11.0684	11.0383	9.95158	9.68089	9.86821
+	2.87383	-1.26234	Dihydroorotase OS=Staphylococcus aureus (strain COL) OX=93062 GN=pyrC PE=1 SV=1	Q5HGN1	pyrC	9.90764	9.90343	9.57156	8.42585	8.75656	8.41321
+	2.43879	-1.23725	L-threonine dehydratase catabolic TdcB OS=Staphylococcus aureus (strain USA300) OX=367830 GN=tdcB PE=3 SV=1	Q2FH01	tdcB	11.1107	10.9281	11.1743	9.83684	9.50541	10.1591
+	4.32945	-1.2321	Alcohol dehydrogenase OS=Staphylococcus aureus (strain MRSA252) OX=282458 GN=adh PE=3 SV=1	Q6GJ63	adh	13.6902	13.8257	13.7504	12.5356	12.4271	12.6073
+	2.77892	-1.18548	Carbamate kinase 1 OS=Staphylococcus aureus (strain USA300) OX=367830 GN=arcC1 PE=3 SV=1	Q2FHR7	arcC1	10.8151	10.86	10.767	9.51944	9.43171	9.93458
+	2.53694	-1.13327	ATP synthase subunit delta OS=Staphylococcus aureus (strain USA300 / TCH1516) OX=451516 GN=atpH PE=3 SV=1	A8YY73	atpH	5.78921	5.85798	6.12309	4.82273	4.52982	5.01792
+	3.11365	-1.12674	DNA-binding protein HU OS=Staphylococcus aureus (strain MSSA476) OX=282459 GN=hup PE=3 SV=1	Q6G990	hup	11.9555	12.0036	12.0144	10.6334	11.0418	10.918
+	3.53477	-1.03607	Argininosuccinate synthase OS=Staphylococcus aureus (strain Newman) OX=426430 GN=argG PE=3 SV=1	A6QFH2	argG	9.19672	9.03177	9.08242	7.98014	8.01067	8.21189
+	1.94923	-1.03464	Formimidoylglutamase OS=Staphylococcus aureus (strain NCTC 8325) OX=93061 GN=hutG PE=3 SV=1	Q2FVT2	hutG	9.06393	9.17018	8.48905	7.93723	7.99831	7.6837
+	2.39409	-1.01758	Clumping factor A OS=Staphylococcus aureus (strain N315) OX=158879 GN=clfA PE=1 SV=1	Q99VJ4	clfA	9.18562	9.1153	9.04576	8.31334	7.77017	8.21043
+	2.20878	-1.00142	Oxygen-dependent choline dehydrogenase OS=Staphylococcus aureus (strain JH1) OX=359787 GN=betA PE=3 SV=1	A6U4Z2	betA	9.39403	9.29646	9.23098	8.49985	8.47897	7.9384
+	2.95233	-0.960674	L-lactate dehydrogenase 1 OS=Staphylococcus aureus (strain Mu3 / ATCC 700698) OX=418127 GN=ldh1 PE=3 SV=1	A7WXP7	ldh1	10.632	10.7471	10.6241	9.73995	9.50621	9.87498
+	3.2739	-0.935873	Uncharacterized protein SAOUHSC_02013 OS=Staphylococcus aureus (strain NCTC 8325) OX=93061 GN=SAOUHSC_02013 PE=3 SV=1	P0A0K3	SAOUHSC_02013	11.1093	10.9933	11.1512	9.99025	10.2238	10.2322
+	3.02928	-0.923791	Putative phosphoesterase SaurJH1_1032 OS=Staphylococcus aureus (strain JH1) OX=359787 GN=SaurJH1_1032 PE=3 SV=1	A6U0C0	SaurJH1_1032	10.9335	11.0463	10.892	9.85144	10.0786	10.1704
+	2.01823	-0.887846	Translation initiation factor IF-2 OS=Staphylococcus aureus (strain Mu50 / ATCC 700699) OX=158878 GN=infB PE=3 SV=1	P65133	infB	8.03287	8.06016	8.1629	7.19869	6.87406	7.51964
+	2.25706	-0.879192	Elongation factor P OS=Staphylococcus aureus (strain JH9) OX=359786 GN=efp PE=3 SV=1	A5IT57	efp	10.8503	10.8074	10.57	9.75822	10.1331	9.6987
+	0.712473	-0.834706	UPF0297 protein NWMN_1518 OS=Staphylococcus aureus (strain Newman) OX=426430 GN=NWMN_1518 PE=3 SV=1	A6QHF8	NWMN_1518	8.93958	9.07815	8.50541	7.02569	8.71768	8.27566
+	0.899418	-0.754672	Probable tautomerase SACOL1399 OS=Staphylococcus aureus (strain COL) OX=93062 GN=SACOL1399 PE=3 SV=3	Q5HG56	SACOL1399	8.57818	8.82782	8.47897	7.11894	8.24982	8.25219
+	4.27739	-0.69457	Amidophosphoribosyltransferase OS=Staphylococcus aureus (strain N315) OX=158879 GN=purF PE=1 SV=1	P99164	purF	8.40642	8.49265	8.40045	7.70183	7.78267	7.73132
+	3.67712	-0.692181	Iron-sulfur cluster repair protein ScdA OS=Staphylococcus aureus (strain JH9) OX=359786 GN=scdA PE=3 SV=1	A5IPC8	scdA	8.72758	8.72247	8.73674	8.12619	7.94075	8.0433
+	1.01642	-0.690862	50S ribosomal protein L31 type B OS=Staphylococcus aureus (strain COL) OX=93062 GN=rpmE2 PE=3 SV=1	Q5HE80	rpmE2	8.76984	8.76951	8.6435	8.08428	8.55919	7.46679
	0.860139	-0.686353	UPF0355 protein SAS0363 OS=Staphylococcus aureus (strain MSSA476) OX=282459 GN=SAS0363 PE=3 SV=1	Q6GC85	SAS0363	9.84078	9.80607	9.88096	8.41574	9.54303	9.50997
+	2.26391	-0.683257	Carbamoyl-phosphate synthase large chain OS=Staphylococcus aureus (strain Newman) OX=426430 GN=carB PE=3 SV=1	A6QGA4	carB	7.83479	8.07842	7.72383	7.10119	7.15785	7.32823
+	2.37196	-0.678542	Uncharacterized lipoprotein SAV0438 OS=Staphylococcus aureus (strain Mu50 / ATCC 700699) OX=158878 GN=lpl3 PE=3 SV=2	Q99WG4	lpl3	9.79993	9.79977	9.94618	9.07066	9.05934	9.38024
	0.817773	-0.667648	Ribosome-binding factor A OS=Staphylococcus aureus (strain Mu50 / ATCC 700699) OX=158878 GN=rbfA PE=3 SV=1	P65966	rbfA	7.63372	7.6837	7.51175	7.14057	7.46842	6.21723
+	2.84484	-0.655038	D-alanine--D-alanyl carrier protein ligase OS=Staphylococcus aureus (strain JH9) OX=359786 GN=dltA PE=3 SV=1	A5IRB0	dltA	6.20359	6.36282	6.39746	5.59096	5.78136	5.62644
+	1.97308	-0.641846	tRNA uridine 5-carboxymethylaminomethyl modification enzyme MnmG OS=Staphylococcus aureus (strain MW2) OX=196620 GN=mnmG PE=3 SV=1	P64231	mnmG	8.05853	8.10696	7.75355	7.16289	7.36545	7.46516
+	2.61655	-0.621374	Isoleucine--tRNA ligase OS=Staphylococcus aureus (strain JH1) OX=359787 GN=ileS PE=3 SV=1	A6U113	ileS	10.1606	10.2131	10.0128	9.42101	9.64295	9.45841
	1.64291	-0.601149	Putative dipeptidase SAUSA300_1697 OS=Staphylococcus aureus (strain USA300) OX=367830 GN=SAUSA300_1697 PE=3 SV=1	Q2FFY7	SAUSA300_1697	9.45203	9.43442	9.35689	8.64926	8.64854	9.14211
	0.469871	-0.600335	D-alanyl carrier protein OS=Staphylococcus aureus (strain Mu3 / ATCC 700698) OX=418127 GN=dltC PE=3 SV=1	A7X0D9	dltC	6.66391	6.48864	7.94661	5.89724	6.4363	6.96463
+	2.02157	-0.600327	Serine--tRNA ligase OS=Staphylococcus aureus (strain JH1) OX=359787 GN=serS PE=3 SV=1	A6TXF9	serS	8.80219	8.79799	8.88111	8.2503	8.43171	7.99831
	1.16915	-0.596533	Putative universal stress protein SAOUHSC_01819 OS=Staphylococcus aureus (strain NCTC 8325) OX=93061 GN=SAOUHSC_01819 PE=3 SV=1	Q2FXL6	SAOUHSC_01819	10.3821	10.4815	10.8438	10.0938	9.59171	10.2323
+	2.3028	-0.595164	Orotidine 5'-phosphate decarboxylase OS=Staphylococcus aureus (strain MW2) OX=196620 GN=pyrF PE=3 SV=1	P65596	pyrF	10.0228	9.95085	9.96029	9.39296	9.1982	9.55727
	0.733742	-0.594604	Ribosome-recycling factor OS=Staphylococcus aureus (strain COL) OX=93062 GN=frr PE=3 SV=1	Q5HGH2	frr	9.15886	9.29944	9.18908	7.91707	9.16415	8.78234
	1.40329	-0.590942	Uncharacterized N-acetyltransferase SAV1176 OS=Staphylococcus aureus (strain Mu50 / ATCC 700699) OX=158878 GN=SAV1176 PE=3 SV=1	Q931T2	SAV1176	6.80607	6.848	6.77083	6.02237	6.60733	6.02237
	0.493699	-0.582964	Aspartyl/glutamyl-tRNA(Asn/Gln) amidotransferase subunit C OS=Staphylococcus aureus (strain Newman) OX=426430 GN=gatC PE=3 SV=1	A6QIC9	gatC	8.67596	8.71081	8.63227	7.09592	8.81666	8.35755
	0.720712	-0.576009	Protein GrpE OS=Staphylococcus aureus (strain N315) OX=158879 GN=grpE PE=1 SV=1	P99086	gr	8.26819	8.37547	8.35667	7.03122	8.16641	8.07468
+	5.2486	-0.573677	33 kDa chaperonin OS=Staphylococcus aureus (strain Mu3 / ATCC 700698) OX=418127 GN=hslO PE=3 SV=1	A7WYS1	hslO	8.74349	8.71321	8.7705	8.15735	8.1809	8.16792
	2.26941	-0.571153	Organic hydroperoxide resistance protein-like OS=Staphylococcus aureus (strain bovine RF122 / ET3-1) OX=273036 GN=SAB0759c PE=3 SV=1	Q2YWK0	SAB0759c	9.16088	9.12102	9.26655	8.74853	8.65642	8.43003
	1.47943	-0.567986	Aminomethyltransferase OS=Staphylococcus aureus (strain bovine RF122 / ET3-1) OX=273036 GN=gcvT PE=3 SV=1	Q2YSZ2	gcvT	8.29692	7.9507	8.53411	7.59842	7.69209	7.78725
	0.262957	-0.553631	Glutamyl-tRNA(Gln) amidotransferase subunit A OS=Staphylococcus aureus (strain JH9) OX=359786 GN=gatA PE=3 SV=1	A5IU67	gatA	8.43921	8.6453	6.29829	6.7761	7.98812	6.95768
	2.04578	-0.545669	Orotate phosphoribosyltransferase OS=Staphylococcus aureus (strain COL) OX=93062 GN=pyrE PE=3 SV=1	Q5HGM7	pyrE	7.99831	7.99774	7.84486	7.29554	7.30104	7.60733
	1.59059	-0.543646	Uridine kinase OS=Staphylococcus aureus (strain bovine RF122 / ET3-1) OX=273036 GN=udk PE=3 SV=1	Q2YT67	udk	7.07253	6.85425	6.87652	6.29278	6.2114	6.66818
	0.567701	-0.518266	Glutamate-1-semialdehyde 2,1-aminomutase 1 OS=Staphylococcus epidermidis (strain ATCC 35984 / RP62A) OX=176279 GN=hemL1 PE=3 SV=1	Q5HNN6	hemL1	7.22014	7.14975	7.11894	7.04876	7.04985	5.83542
	1.43047	-0.517996	Alkyl hydroperoxide reductase C OS=Staphylococcus aureus (strain MW2) OX=196620 GN=ahpC PE=3 SV=1	P0A0B6	ahpC	9.70839	9.65374	9.64386	8.94632	9.4822	9.02348
	1.25969	-0.517647	Phenylalanine--tRNA ligase beta subunit OS=Staphylococcus aureus (strain Mu50 / ATCC 700699) OX=158878 GN=pheT PE=3 SV=1	P67040	pheT	8.32148	8.31786	7.83289	7.51964	7.84737	7.55228
	1.87662	-0.482067	Ribitol-5-phosphate cytidylyltransferase 2 OS=Staphylococcus aureus (strain NCTC 8325) OX=93061 GN=tarI' PE=1 SV=2	Q2G2C4	tarI'	9.73098	9.72792	9.52395	9.07414	9.35975	9.10276
	2.17396	-0.481526	ATP-dependent Clp protease ATP-binding subunit ClpL OS=Staphylococcus aureus (strain USA300) OX=367830 GN=clpL PE=3 SV=1	Q2FDV8	clpL	11.1656	11.2937	11.2808	10.8988	10.6103	10.7864
	2.28111	-0.481165	Uncharacterized protein SAS0838 OS=Staphylococcus aureus (strain MSSA476) OX=282459 GN=SAS0838 PE=3 SV=1	Q6GAV8	SAS0838	9.96737	9.91064	10.1687	9.52591	9.60418	9.4731
	2.40929	-0.472363	Uncharacterized oxidoreductase SACOL2488 OS=Staphylococcus aureus (strain COL) OX=93062 GN=SACOL2488 PE=3 SV=1	Q5HD73	SACOL2488	9.87221	10.0207	9.88981	9.56643	9.45224	9.34696
	1.26485	-0.467555	Signal transduction protein TRAP OS=Staphylococcus aureus (strain MSSA476) OX=282459 GN=traP PE=3 SV=1	Q6G8A1	traP	9.31288	9.31832	9.28077	8.56453	9.15785	8.78692
	2.6469	-0.459559	Phosphoglycerate kinase OS=Staphylococcus aureus OX=1280 GN=pgk PE=3 SV=1	P68820	pgk	7.74281	7.70943	7.86233	7.3505	7.3672	7.2182
	0.804967	-0.452526	Putative 2-hydroxyacid dehydrogenase SAB2178 OS=Staphylococcus aureus (strain bovine RF122 / ET3-1) OX=273036 GN=SAB2178 PE=3 SV=1	Q2YYT9	SAB2178	11.2981	11.4197	10.7364	10.7086	10.9582	10.4298
	2.8633	-0.451762	Alkyl hydroperoxide reductase subunit F OS=Staphylococcus aureus (strain NCTC 8325) OX=93061 GN=ahpF PE=3 SV=1	O05204	ahpF	9.96246	9.87759	10.0661	9.55017	9.50104	9.49965
	0.39628	-0.447524	Cold shock protein CspA OS=Staphylococcus aureus (strain Mu50 / ATCC 700699) OX=158878 GN=cspA PE=3 SV=1	Q7A2R8	cspA	11.4693	11.638	11.3358	10.1611	11.7693	11.1702
	1.77759	-0.440518	Carbamoyl-phosphate synthase small chain OS=Staphylococcus aureus (strain COL) OX=93062 GN=carA PE=3 SV=1	Q5HGN0	carA	7.71356	7.69975	7.6575	7.28725	7.0433	7.4187
	2.36992	-0.439726	Chaperone protein ClpB OS=Staphylococcus aureus (strain COL) OX=93062 GN=clpB PE=3 SV=1	Q5HHB0	clpB	10.4658	10.4438	10.2328	9.93044	9.96463	9.92807
	0.598109	-0.417705	Trigger factor OS=Staphylococcus aureus (strain Newman) OX=426430 GN=tig PE=3 SV=1	A6QHK9	tig	10.6667	10.8291	10.8057	9.80106	10.868	10.3793
	1.79051	-0.413458	Triosephosphate isomerase OS=Staphylococcus aureus (strain MW2) OX=196620 GN=tpiA PE=3 SV=1	P68824	tpiA	9.65499	9.62498	9.91812	9.23793	9.39403	9.32576
	1.08719	-0.412805	Phosphate acetyltransferase OS=Staphylococcus aureus (strain Mu50 / ATCC 700699) OX=158878 GN=pta PE=3 SV=1	P65862	pta	10.6417	10.6572	10.5264	10.3184	10.4156	9.85284
	0.898981	-0.402797	50S ribosomal protein L27 OS=Staphylococcus aureus (strain MW2) OX=196620 GN=rpmA PE=3 SV=1	P66134	rpmA	9.67684	9.60825	9.57932	9.12309	9.61526	8.91767
	1.95944	-0.397336	Transcriptional regulatory protein SrrA OS=Staphylococcus aureus (strain MW2) OX=196620 GN=srrA PE=3 SV=1	Q7A0U4	srrA	7.84486	7.81121	7.99718	7.59842	7.49825	7.36457
	0.310727	-0.393482	Thioredoxin OS=Staphylococcus aureus (strain MRSA252) OX=282458 GN=trxA PE=3 SV=1	Q6GHU0	trxA	10.0821	10.1497	10.034	8.66995	10.308	10.1075
	3.85895	-0.381411	Formate acetyltransferase OS=Staphylococcus aureus (strain USA300) OX=367830 GN=pflB PE=3 SV=1	Q2FK44	pflB	13.542	13.6195	13.5609	13.2019	13.2089	13.1674
	0.759059	-0.378452	2,3-bisphosphoglycerate-independent phosphoglycerate mutase OS=Staphylococcus aureus (strain Mu50 / ATCC 700699) OX=158878 GN=gpmI PE=3 SV=1	P64269	gpmI	9.47127	9.40897	10.0231	9.09961	9.17567	9.49265
	1.35065	-0.359744	Adenylosuccinate synthetase OS=Staphylococcus aureus (strain N315) OX=158879 GN=purA PE=1 SV=1	P99099	purA	9.62589	9.54574	9.5159	9.36829	9.27076	8.96924
	0.394678	-0.349004	10 kDa chaperonin OS=Staphylococcus aureus (strain N315) OX=158879 GN=groS PE=1 SV=1	P99104	groS	9.3147	9.38198	9.23482	8.70839	9.69227	8.48382
	0.455489	-0.337852	Probable quinol oxidase subunit 1 OS=Staphylococcus epidermidis (strain ATCC 35984 / RP62A) OX=176279 GN=qoxB PE=3 SV=1	Q5HQB0	qoxB	7.95245	8.04002	8.74651	7.90689	7.56682	8.25172
	0.575477	-0.336342	Putative heme-dependent peroxidase SaurJH1_0625 OS=Staphylococcus aureus (strain JH1) OX=359787 GN=SaurJH1_0625 PE=3 SV=1	A6TZ65	SaurJH1_0625	10.1885	10.1565	9.70287	9.77857	9.97943	9.28077
	1.40093	-0.320811	HTH-type transcriptional regulator MgrA OS=Staphylococcus aureus OX=1280 GN=mgrA PE=1 SV=2	P0C1S0	mgrA	9.12541	8.99803	9.19155	8.60807	8.90749	8.837
	1.49904	-0.320178	Phosphoribosylformylglycinamidine cyclo-ligase OS=Staphylococcus aureus (strain JH1) OX=359787 GN=purM PE=3 SV=1	A6U0N9	purM	8.72383	8.74618	8.7492	8.22255	8.51531	8.52081
	1.6528	-0.308203	Fumarate hydratase class II OS=Staphylococcus aureus (strain Mu50 / ATCC 700699) OX=158878 GN=fumC PE=3 SV=1	P64172	fumC	9.73606	9.66338	9.67631	9.43129	9.49586	9.224
	3.8887	-0.301201	Arginine--tRNA ligase OS=Staphylococcus aureus (strain JH9) OX=359786 GN=argS PE=3 SV=1	A5IQG1	argS	10.7886	10.7647	10.7604	10.4475	10.5072	10.4554
	0.915249	-0.295477	Uncharacterized protein SA0370 OS=Staphylococcus aureus (strain N315) OX=158879 GN=SA0370 PE=1 SV=1	P60855	SA0370	9.02514	9.17642	8.96087	8.48583	8.88509	8.90509
	0.27327	-0.288709	Phosphocarrier protein HPr OS=Staphylococcus aureus (strain MW2) OX=196620 GN=ptsH PE=3 SV=1	P0A0E2	ptsH	10.2076	10.372	9.88554	9.07601	10.3554	10.1677
	1.4904	-0.287952	6-phosphogluconate dehydrogenase, decarboxylating OS=Staphylococcus aureus (strain MW2) OX=196620 GN=gnd PE=3 SV=1	P63335	gnd	8.24079	8.03782	8.33851	7.893	7.93546	7.92481
	1.44246	-0.284719	Transcriptional regulatory protein WalR OS=Staphylococcus epidermidis (strain ATCC 35984 / RP62A) OX=176279 GN=walR PE=3 SV=1	Q5HK18	walR	8.55267	8.45615	8.633	8.21383	8.16189	8.41193
	0.696346	-0.284169	L-lactate dehydrogenase 2 OS=Staphylococcus aureus (strain JH1) OX=359787 GN=ldh2 PE=3 SV=1	A6U4Y2	ldh2	11.4326	11.3958	11.1874	10.9993	11.3718	10.7922
	1.17252	-0.270953	Probable glycine dehydrogenase (decarboxylating) subunit 2 OS=Staphylococcus aureus (strain Newman) OX=426430 GN=gcvPB PE=3 SV=1	A6QH79	gcvPB	9.56567	9.50084	9.38435	9.23577	9.36413	9.0381
	1.42574	-0.264129	Glyceraldehyde-3-phosphate dehydrogenase OS=Staphylococcus aureus OX=1280 GN=gapA PE=3 SV=1	P0A038	gapA	12.9706	13.0269	12.7971	12.6395	12.7672	12.5955
	1.39809	-0.253447	Phosphoribosylamine--glycine ligase OS=Staphylococcus aureus (strain COL) OX=93062 GN=purD PE=3 SV=1	Q5HH10	purD	9.70425	9.70304	9.58534	9.5567	9.3097	9.36588
	1.07133	-0.244539	Transketolase OS=Staphylococcus aureus (strain N315) OX=158879 GN=tkt PE=1 SV=1	P99161	tkt	10.1654	10.1702	10.0821	9.86851	10.0855	9.73013
	0.470365	-0.241096	3-oxoacyl-[acyl-carrier-protein] synthase 3 OS=Staphylococcus aureus (strain JH1) OX=359787 GN=fabH PE=3 SV=1	A6U089	fabH	6.61618	6.56072	6.33628	6.43296	6.50144	5.85549
	0.205039	-0.219826	D-alanyl carrier protein OS=Staphylococcus epidermidis (strain ATCC 35984 / RP62A) OX=176279 GN=dltC PE=3 SV=1	Q5HQM8	dltC	5.37851	5.50462	6.55919	5.35403	5.48864	5.94017
	0.712772	-0.197365	HPr kinase/phosphorylase OS=Staphylococcus epidermidis (strain ATCC 35984 / RP62A) OX=176279 GN=hprK PE=3 SV=1	Q5HQW8	hprK	6.39746	6.49025	6.10014	6.18982	6.16591	6.04002
	0.939172	-0.196333	Probable glycine dehydrogenase (decarboxylating) subunit 1 OS=Staphylococcus aureus (strain MSSA476) OX=282459 GN=gcvPA PE=3 SV=1	Q6G930	gcvPA	10.744	10.7043	10.6101	10.4412	10.663	10.3652
	0.398829	-0.193689	UPF0312 protein SACOL2711 OS=Staphylococcus aureus (strain COL) OX=93062 GN=SACOL2711 PE=3 SV=1	Q5HCL0	SACOL2711	10.5198	10.5265	10.1642	10.1257	10.5318	9.97197
	0.55466	-0.190382	Elongation factor Ts OS=Staphylococcus aureus (strain Newman) OX=426430 GN=tsf PE=3 SV=1	A6QGF7	tsf	11.5949	11.6542	11.5934	11.3463	11.7148	11.2101
	0.700002	-0.18484	Succinate--CoA ligase [ADP-forming] subunit alpha OS=Staphylococcus aureus (strain Mu50 / ATCC 700699) OX=158878 GN=sucD PE=3 SV=1	P66866	sucD	11.0074	10.8918	11.0225	10.7515	11.001	10.6146
	3.80605	-0.184313	Enolase OS=Staphylococcus aureus (strain bovine RF122 / ET3-1) OX=273036 GN=eno PE=3 SV=1	Q2YSE8	eno	12.4501	12.4742	12.4766	12.2952	12.2903	12.2624
	0.290579	-0.14977	Valine--tRNA ligase OS=Staphylococcus aureus (strain MSSA476) OX=282459 GN=valS PE=3 SV=1	Q6G8R2	valS	10.8199	10.8032	10.7157	10.7603	10.9029	10.2263
	0.296886	-0.139975	Leucine--tRNA ligase OS=Staphylococcus aureus (strain Newman) OX=426430 GN=leuS PE=3 SV=1	A6QHU1	leuS	7.97842	7.83857	7.99039	8.0129	7.94661	7.42794
	0.2419	-0.139201	UDP-N-acetylenolpyruvoylglucosamine reductase OS=Staphylococcus aureus OX=1280 GN=murB PE=1 SV=1	P61431	murB	7.74079	7.55075	7.66747	7.83352	7.61618	7.0917
	0.179798	-0.131903	Anti-sigma-B factor antagonist OS=Staphylococcus aureus (strain NCTC 8325) OX=93061 GN=rsbV PE=3 SV=1	P60070	rsbV	6.74953	6.58946	6.73877	6.40939	7.09276	6.17991
	0.399566	-0.129019	Phosphoribosylformylglycinamidine synthase subunit PurQ OS=Staphylococcus aureus (strain N315) OX=158879 GN=purQ PE=1 SV=1	P99166	purQ	8.19131	8.07253	8.40642	8.28263	8.02846	7.97212
	0.454657	-0.125683	Succinate--CoA ligase [ADP-forming] subunit alpha OS=Staphylococcus epidermidis (strain ATCC 35984 / RP62A) OX=176279 GN=sucD PE=3 SV=1	Q5HPU4	sucD	8.51531	8.51294	8.36982	8.38931	8.49985	8.13186
	0.335916	-0.118638	CTP synthase OS=Staphylococcus aureus (strain NCTC 8325) OX=93061 GN=pyrG PE=3 SV=1	Q2FWD1	pyrG	7.87344	8.14109	7.94134	7.7879	8.10538	7.70667
	0.55891	-0.0991268	Glutamate--tRNA ligase OS=Staphylococcus aureus (strain Newman) OX=426430 GN=gltX PE=3 SV=1	A6QEI0	gltX	10.6968	10.6816	10.7384	10.629	10.7268	10.4636
	0.368637	-0.0952358	ATP-dependent Clp protease ATP-binding subunit ClpC OS=Staphylococcus aureus (strain COL) OX=93062 GN=clpC PE=3 SV=1	P0C281	clpC	11.6435	11.5017	11.668	11.4838	11.3591	11.6846
	0.101496	-0.0929397	DNA gyrase subunit A OS=Staphylococcus aureus OX=1280 GN=gyrA PE=1 SV=3	P20831	gyrA	5.23266	5.41954	4.38543	5.04439	4.9542	4.76022
	0.091978	-0.0898717	Lipase 2 OS=Staphylococcus aureus (strain MRSA252) OX=282458 GN=lip2 PE=3 SV=1	Q6GJZ6	lip2	6.43463	6.80735	6.91886	6.6014	6.09803	7.1918
	0.205713	-0.0813859	Acetate kinase OS=Staphylococcus aureus (strain JH9) OX=359786 GN=ackA PE=3 SV=1	A5ITN4	ackA	10.3701	10.326	10.1206	10.1157	10.4479	10.009
	0.0910227	-0.080403	D-lactate dehydrogenase OS=Staphylococcus aureus (strain N315) OX=158879 GN=ldhD PE=1 SV=1	P99116	ldhD	6.30561	6.07895	6.30195	6.41109	6.49506	5.53916
	0.802035	-0.0797505	Delta-aminolevulinic acid dehydratase OS=Staphylococcus aureus (strain NCTC 8325) OX=93061 GN=hemB PE=3 SV=1	Q2FXR3	hemB	6.41278	6.29278	6.34341	6.2114	6.28725	6.31107
	0.455186	-0.0739889	N5-carboxyaminoimidazole ribonucleotide synthase OS=Staphylococcus aureus (strain COL) OX=93062 GN=purK PE=3 SV=1	Q5HH19	purK	9.86542	9.8736	9.96376	9.87713	9.70252	9.90117
	0.381952	-0.0732187	Cysteine--tRNA ligase OS=Staphylococcus aureus (strain JH9) OX=359786 GN=cysS PE=3 SV=1	A5IQ83	cysS	8.46516	8.31152	8.50819	8.26819	8.34252	8.4545
	0.247115	-0.0718819	Glutamine--fructose-6-phosphate aminotransferase [isomerizing] OS=Staphylococcus aureus (strain COL) OX=93062 GN=glmS PE=3 SV=3	Q5HE49	glmS	11.2515	11.2055	10.9085	10.973	11.0634	11.1134
	0.127836	-0.0698012	2,3,4,5-tetrahydropyridine-2,6-dicarboxylate N-acetyltransferase OS=Staphylococcus aureus (strain Mu3 / ATCC 700698) OX=418127 GN=dapH PE=3 SV=1	A7X274	dapH	8.06501	8.29002	8.03012	8.32643	8.14057	7.70874
	0.0398255	-0.0627747	3-oxoacyl-[acyl-carrier-protein] reductase FabG OS=Staphylococcus aureus (strain MSSA476) OX=282459 GN=fabG PE=3 SV=1	Q6G9Y2	fabG	9.93634	9.72571	9.80784	10.3318	10.2528	8.69697
	0.185458	-0.0591888	Methionine--tRNA ligase OS=Staphylococcus aureus (strain Mu50 / ATCC 700699) OX=158878 GN=metG PE=3 SV=1	P67578	metG	10.2169	10.1043	10.356	10.065	10.3618	10.0728
	0.139004	-0.0550451	Chaperone protein DnaK OS=Staphylococcus aureus (strain USA300 / TCH1516) OX=451516 GN=dnaK PE=3 SV=1	A8Z4B9	dnaK	10.2622	10.1471	10.322	10.0817	10.461	10.0235
	0.209159	-0.0507466	PTS system glucose-specific EIICBA component OS=Staphylococcus aureus (strain bovine RF122 / ET3-1) OX=273036 GN=ptsG PE=3 SV=1	Q2YUZ1	ptsG	10.5828	10.56	10.5452	10.6687	10.3458	10.5212
	0.123911	-0.0476096	Response regulator SaeR OS=Staphylococcus aureus (strain MSSA476) OX=282459 GN=saeR PE=3 SV=1	Q6GBC4	saeR	8.56301	8.87958	8.54032	8.60066	8.46761	8.77182
	0.310637	-0.0427249	Phosphoribosylglycinamide formyltransferase OS=Staphylococcus aureus (strain Mu50 / ATCC 700699) OX=158878 GN=purN PE=3 SV=1	P65897	purN	8.46638	8.55689	8.53644	8.38716	8.48864	8.55574
	0.0520407	-0.0423136	Fructose-bisphosphate aldolase class 1 OS=Staphylococcus aureus (strain USA300) OX=367830 GN=fda PE=3 SV=1	Q2FDQ4	fda	10.8363	10.7225	11.5744	10.988	10.8656	11.1527
	0.346653	-0.0413046	6,7-dimethyl-8-ribityllumazine synthase OS=Staphylococcus aureus (strain Newman) OX=426430 GN=ribH PE=3 SV=1	A6QHU9	ribH	9.57478	9.58383	9.53916	9.43442	9.544	9.59544
	0.114655	-0.0400349	Succinate--CoA ligase [ADP-forming] subunit beta OS=Staphylococcus aureus (strain bovine RF122 / ET3-1) OX=273036 GN=sucC PE=3 SV=1	Q2YXM1	sucC	9.11686	8.98214	9.24294	9.20114	9.14848	8.87221
	0.406121	-0.0383368	Phosphoenolpyruvate-protein phosphotransferase OS=Staphylococcus aureus (strain COL) OX=93062 GN=ptsI PE=3 SV=1	Q5HH01	ptsI	9.83178	9.824	9.75489	9.75238	9.71785	9.82544
	0.0654586	-0.0301674	ATP-dependent Clp protease ATP-binding subunit ClpX OS=Staphylococcus aureus (strain USA300 / TCH1516) OX=451516 GN=clpX PE=3 SV=1	A8Z2J5	clpX	6.62498	6.44956	6.27053	6.32012	6.66391	6.27053
	0.0681177	-0.0253223	Ribosomal RNA large subunit methyltransferase H OS=Staphylococcus aureus (strain N315) OX=158879 GN=rlmH PE=3 SV=1	P0A0N7	rlmH	8.20114	8.19476	8.2293	8.00619	8.108	8.43505
	0.0431793	-0.0234896	Lysine--tRNA ligase OS=Staphylococcus aureus (strain Mu3 / ATCC 700698) OX=418127 GN=lysS PE=3 SV=1	A7WYS8	lysS	11.2127	11.0778	11.3649	11.4196	11.2942	10.8711
	0.117926	-0.023002	50S ribosomal protein L16 OS=Staphylococcus aureus (strain bovine RF122 / ET3-1) OX=273036 GN=rplP PE=1 SV=1	Q2YYQ3	rplP	10.5883	10.6192	10.4833	10.4373	10.547	10.6375
	0.0499634	-0.0190388	2,3-bisphosphoglycerate-dependent phosphoglycerate mutase OS=Staphylococcus aureus (strain Mu50 / ATCC 700699) OX=158878 GN=gpmA PE=3 SV=1	P65708	gpmA	9.17318	9.17642	9.32823	9.3443	9.30948	8.96694
	0.0269195	-0.0110807	Adenylate kinase OS=Staphylococcus aureus (strain N315) OX=158879 GN=adk PE=1 SV=1	P99062	adk	6.91049	7.01123	7.17293	7.13134	7.13955	6.79051
	0.0698487	-0.0108875	Methionine aminopeptidase OS=Staphylococcus aureus (strain MW2) OX=196620 GN=map PE=3 SV=1	P0A079	map	9.85767	9.91856	9.91109	9.82512	9.98641	9.84314
	0.0124805	-0.00628662	Transcription termination/antitermination protein NusG OS=Staphylococcus aureus (strain NCTC 8325) OX=93061 GN=nusG PE=3 SV=1	Q2G0P2	nusG	8.41532	8.45615	8.02126	8.15583	8.46679	8.25125
	0.0530139	0.00624784	Phosphoribosylformylglycinamidine synthase subunit PurL OS=Staphylococcus aureus (strain Mu3 / ATCC 700698) OX=418127 GN=purL PE=3 SV=1	A7X0W1	purL	11.3287	11.2599	11.3033	11.3402	11.2331	11.3374
	0.055972	0.0143089	NAD-specific glutamate dehydrogenase OS=Staphylococcus aureus (strain Mu50 / ATCC 700699) OX=158878 GN=gluD PE=3 SV=1	Q99VD0	gluD	10.4869	10.3132	10.4322	10.461	10.2867	10.5277
	0.0163733	0.0226984	3-hexulose-6-phosphate synthase OS=Staphylococcus aureus (strain USA300) OX=367830 GN=SAUSA300_0555 PE=3 SV=1	Q2FJ70	SAUSA300_0555	9.24341	8.77017	10.3047	9.33271	9.46046	9.5932
	0.0182675	0.0232371	50S ribosomal protein L15 OS=Staphylococcus aureus (strain Mu3 / ATCC 700698) OX=418127 GN=rplO PE=3 SV=1	A7X5D4	rplO	8.47005	8.40344	8.19377	8.72144	8.86171	7.55382
	0.0841845	0.0274118	4,4'-diaponeurosporen-aldehyde dehydrogenase OS=Staphylococcus aureus (strain NCTC 8325) OX=93061 GN=aldH1 PE=1 SV=1	Q2FWX9	aldH1	8.13288	8.15279	8.1982	8.36588	7.97671	8.22352
	0.0696801	0.0331573	Cell division protein FtsZ OS=Staphylococcus epidermidis (strain ATCC 35984 / RP62A) OX=176279 GN=ftsZ PE=1 SV=1	Q5HQ06	ftsZ	9.58421	9.56796	9.96651	9.74416	9.55766	9.91633
	0.177583	0.0391417	ATP-dependent protease ATPase subunit HslU OS=Staphylococcus aureus (strain JH1) OX=359787 GN=hslU PE=3 SV=1	A6U172	hslU	8.79539	8.86913	8.72144	8.95594	8.70667	8.84078
	0.274565	0.0437412	30S ribosomal protein S13 OS=Staphylococcus epidermidis (strain ATCC 35984 / RP62A) OX=176279 GN=rpsM PE=3 SV=1	Q5HM23	rpsM	10.5514	10.5046	10.6195	10.5042	10.6927	10.6098
	0.157001	0.0442766	Acid sugar phosphatase OS=Staphylococcus aureus (strain NCTC 8325) OX=93061 GN=nagD PE=3 SV=1	Q2FZX0	nagD	9.16792	9.30378	9.01542	9.13802	9.33651	9.14542
	0.0488302	0.0444695	ATP-dependent 6-phosphofructokinase OS=Staphylococcus aureus (strain MW2) OX=196620 GN=pfkA PE=3 SV=1	P65695	pfkA	10.07	10.0711	9.97742	10.5058	10.2683	9.47776
	0.196205	0.0478884	Glutamine synthetase OS=Staphylococcus aureus OX=1280 GN=glnA PE=3 SV=1	P0A040	glnA	9.3345	9.28563	9.04685	9.22497	9.32688	9.2588
	0.234315	0.0496008	Malonyl CoA-acyl carrier protein transacylase OS=Staphylococcus aureus (strain MSSA476) OX=282459 GN=fabD PE=3 SV=1	Q6G9Y3	fabD	5.03562	5.20945	5.0045	5.1334	5.22497	5.04002
	0.213121	0.050484	Inosine-5'-monophosphate dehydrogenase OS=Staphylococcus aureus (strain MSSA476) OX=282459 GN=guaB PE=3 SV=1	Q6GC82	guaB	10.4843	10.4588	10.6954	10.5189	10.5725	10.6985
	0.223809	0.0536559	Aspartyl/glutamyl-tRNA(Asn/Gln) amidotransferase subunit B OS=Staphylococcus aureus (strain JH1) OX=359787 GN=gatB PE=3 SV=1	A6U304	gatB	10.8948	10.8491	10.7706	10.9549	10.9994	10.7211
	0.314648	0.0543474	Phosphoribosylaminoimidazole-succinocarboxamide synthase OS=Staphylococcus aureus (strain Newman) OX=426430 GN=purC PE=3 SV=1	A6QFS5	purC	9.00253	9.03315	9.13597	9.07788	9.03232	9.22448
	0.0540108	0.060058	50S ribosomal protein L10 OS=Staphylococcus aureus (strain JH9) OX=359786 GN=rplJ PE=3 SV=1	A5IQ93	rplJ	7.94603	7.85611	7.87774	8.33718	8.33405	7.18884
	0.169343	0.0618203	30S ribosomal protein S1 OS=Staphylococcus aureus (strain COL) OX=93062 GN=rpsA PE=3 SV=1	Q5HFU7	rpsA	10.8236	10.7902	11.2065	10.957	10.9796	11.0692
	0.183638	0.0651957	tRNA pseudouridine synthase B OS=Staphylococcus aureus (strain Newman) OX=426430 GN=truB PE=3 SV=1	A6QGH0	truB	8.55036	8.51964	8.50938	8.76188	8.32553	8.68755
	0.871154	0.0872383	30S ribosomal protein S5 OS=Staphylococcus aureus (strain JH9) OX=359786 GN=rpsE PE=3 SV=1	A5IV17	rpsE	8.99492	8.92541	9.03672	9.07494	9.01402	9.1298
	0.218939	0.0909421	Uracil phosphoribosyltransferase OS=Staphylococcus aureus (strain Mu50 / ATCC 700699) OX=158878 GN=upp PE=3 SV=1	P67395	upp	10.7806	10.8843	10.3881	10.848	10.8167	10.6612
	0.319246	0.0910501	Phosphopentomutase OS=Staphylococcus aureus (strain NCTC 8325) OX=93061 GN=deoB PE=3 SV=1	Q2G227	deoB	8.71321	8.55689	8.94486	8.89118	8.79539	8.80155
	0.862399	0.0920738	Phosphoglucosamine mutase OS=Staphylococcus aureus (strain USA300 / TCH1516) OX=451516 GN=glmM PE=3 SV=1	A8YYC6	glmM	9.01848	9.06205	8.90207	9.1127	9.06743	9.07868
	0.174055	0.0952145	Histidine protein kinase SaeS OS=Staphylococcus epidermidis (strain ATCC 35984 / RP62A) OX=176279 GN=saeS PE=3 SV=2	Q5HR29	saeS	8.58871	8.76719	8.49506	8.72894	8.37286	9.0348
	0.0730386	0.100289	Uncharacterized protein SAUSA300_1302 OS=Staphylococcus aureus (strain USA300) OX=367830 GN=SAUSA300_1302 PE=3 SV=1	Q2FH29	SAUSA300_1302	4.91169	5.41954	5.35403	4.91169	4.83794	6.23649
	0.302422	0.102167	50S ribosomal protein L13 OS=Staphylococcus aureus (strain Mu3 / ATCC 700698) OX=418127 GN=rplM PE=3 SV=1	A7X5B4	rplM	9.9747	9.94031	10.3495	10.2137	10.2472	10.1101
	0.737633	0.102857	Aspartate--tRNA ligase OS=Staphylococcus aureus (strain NCTC 8325) OX=93061 GN=aspS PE=3 SV=1	Q2FXU5	aspS	10.5257	10.4419	10.5126	10.7128	10.5452	10.5309
	1.18099	0.104158	30S ribosomal protein S7 OS=Staphylococcus aureus (strain USA300) OX=367830 GN=rpsG PE=3 SV=2	Q2FJ94	rpsG	8.21432	8.28216	8.29875	8.38457	8.30697	8.41616
	2.31288	0.107527	Catabolite control protein A OS=Staphylococcus aureus (strain COL) OX=93062 GN=ccpA PE=3 SV=1	Q5HF38	ccpA	9.81362	9.79149	9.7502	9.88661	9.90087	9.89042
	2.06479	0.108584	Tyrosine--tRNA ligase OS=Staphylococcus aureus (strain Newman) OX=426430 GN=tyrS PE=1 SV=1	A6QHR2	tyrS	8.34252	8.38024	8.31107	8.46923	8.45697	8.43338
	0.159418	0.112648	GTP-sensing transcriptional pleiotropic repressor CodY OS=Staphylococcus aureus (strain JH9) OX=359786 GN=codY PE=3 SV=1	A5ISD9	codY	9.52042	9.29783	10.0298	9.85471	9.42459	9.90674
	0.204632	0.116868	Immunoglobulin-binding protein Sbi OS=Staphylococcus aureus (strain COL) OX=93062 GN=sbi PE=3 SV=1	Q5HDD7	sbi	9.55171	9.35447	9.26702	9.65464	9.10512	9.76404
	0.72699	0.120474	Formate--tetrahydrofolate ligase OS=Staphylococcus aureus (strain USA300) OX=367830 GN=fhs PE=3 SV=1	Q2FG06	fhs	11.5661	11.5106	11.6801	11.813	11.6874	11.6177
	0.484867	0.124381	Asparagine--tRNA ligase OS=Staphylococcus aureus (strain Mu50 / ATCC 700699) OX=158878 GN=asnS PE=3 SV=1	P67571	asnS	10.5867	10.5628	10.8082	10.8723	10.6187	10.8399
	0.117839	0.125541	50S ribosomal protein L21 OS=Staphylococcus aureus (strain COL) OX=93062 GN=rplU PE=3 SV=1	Q5HFB6	rplU	9.29002	9.13186	9.23434	9.66338	9.79165	8.57781
	0.381877	0.130273	Glutamate-1-semialdehyde 2,1-aminomutase 1 OS=Staphylococcus aureus (strain Mu3 / ATCC 700698) OX=418127 GN=hemL1 PE=3 SV=1	A7X388	hemL1	9.87175	9.81041	9.88813	10.09	10.1638	9.70736
	0.375385	0.13734	Thioredoxin reductase OS=Staphylococcus aureus (strain COL) OX=93062 GN=trxB PE=3 SV=1	Q5HHQ4	trxB	7.52513	7.49665	7.67243	7.86542	7.82464	7.41616
	0.213267	0.146684	UPF0473 protein SA1443 OS=Staphylococcus aureus (strain N315) OX=158879 GN=SA1443 PE=1 SV=1	Q7A598	SA1443	6.12309	6.26115	6.31288	5.94017	6.84298	6.35403
	0.517636	0.148575	Serine/threonine-protein kinase PrkC OS=Staphylococcus aureus (strain Newman) OX=426430 GN=prkC PE=1 SV=1	A6QGC0	prkC	7.54148	7.55842	7.46434	7.43296	7.84298	7.73403
	0.569291	0.150342	Uroporphyrinogen decarboxylase OS=Staphylococcus aureus (strain USA300 / TCH1516) OX=451516 GN=hemE PE=3 SV=1	A8YY02	hemE	10.1137	10.0481	10.1041	10.4216	10.2704	10.0249
	0.426658	0.156748	Peptide deformylase OS=Staphylococcus aureus OX=1280 GN=def PE=1 SV=1	P68826	def	9.90869	9.9587	9.85814	9.94603	10.3712	9.87851
	0.695108	0.159582	Glycine--tRNA ligase OS=Staphylococcus aureus (strain USA300) OX=367830 GN=glyQS PE=3 SV=1	Q2FGF8	glyQS	9.9202	9.91752	9.65857	9.87989	10.0182	10.0769
	0.616702	0.162185	GTPase Der OS=Staphylococcus aureus (strain Mu3 / ATCC 700698) OX=418127 GN=der PE=3 SV=1	A7X2I1	der	8.94632	9.10066	9.09276	9.28933	8.9969	9.34007
	0.574261	0.164992	Glucose-6-phosphate isomerase OS=Staphylococcus aureus (strain Mu3 / ATCC 700698) OX=418127 GN=pgi PE=3 SV=1	A7X0H6	pgi	9.67296	9.55842	9.982	9.88111	9.88707	9.94017
	0.913891	0.167131	Methionyl-tRNA formyltransferase OS=Staphylococcus aureus (strain Mu3 / ATCC 700698) OX=418127 GN=fmt PE=3 SV=1	A7X1H4	fmt	7.95012	7.9629	7.71149	8	8.08534	8.04056
	0.898326	0.167889	Putative pyridoxal phosphate-dependent acyltransferase OS=Staphylococcus aureus (strain COL) OX=93062 GN=SACOL0596 PE=3 SV=1	Q5HIC5	SACOL0596	8.39146	8.25503	8.33494	8.5157	8.61802	8.35138
	0.281422	0.172182	50S ribosomal protein L3 OS=Staphylococcus aureus (strain JH9) OX=359786 GN=rplC PE=3 SV=1	A5IV34	rplC	9.02901	9.09803	8.61875	8.87129	9.47816	8.91289
	1.28441	0.172379	Elongation factor Tu OS=Staphylococcus aureus (strain Mu50 / ATCC 700699) OX=158878 GN=tuf PE=3 SV=1	P64028	tuf	13.3141	13.431	13.3044	13.4283	13.5863	13.5521
	0.564762	0.178509	GTPase Era OS=Staphylococcus aureus (strain NCTC 8325) OX=93061 GN=era PE=3 SV=2	Q2FY06	era	9.1814	9.09487	8.92659	9.47208	9.19672	9.06958
	0.838371	0.181439	3-methyl-2-oxobutanoate hydroxymethyltransferase OS=Staphylococcus aureus (strain Newman) OX=426430 GN=panB PE=3 SV=1	A6QK86	panB	7.83605	7.93428	7.76288	7.92125	8.19918	7.9571
	0.758741	0.187869	50S ribosomal protein L22 OS=Staphylococcus aureus (strain N315) OX=158879 GN=rplV PE=1 SV=1	Q7A460	rplV	9.20799	8.99067	9.37808	9.3423	9.4096	9.38845
	0.430522	0.188525	2-succinyl-5-enolpyruvyl-6-hydroxy-3-cyclohexene-1-carboxylate synthase OS=Staphylococcus aureus (strain NCTC 8325) OX=93061 GN=menD PE=3 SV=1	Q2FZL7	menD	7.72656	7.52435	7.86047	8.17941	7.87036	7.62717
	1.71976	0.195354	3-oxoacyl-[acyl-carrier-protein] synthase 2 OS=Staphylococcus aureus (strain MSSA476) OX=282459 GN=fabF PE=3 SV=1	Q6GAU2	fabF	9.62187	9.68843	9.65213	9.84141	9.93575	9.77132
	0.31696	0.196364	30S ribosomal protein S10 OS=Staphylococcus aureus (strain Newman) OX=426430 GN=rpsJ PE=3 SV=1	A6QJ93	rpsJ	9.5467	9.46618	9.53528	10.0526	9.86527	9.21941
	0.822217	0.203958	Transcription antitermination protein NusB OS=Staphylococcus aureus (strain USA300 / TCH1516) OX=451516 GN=nusB PE=3 SV=1	A8Z464	nusB	8.10276	8.02237	7.79507	8.04002	8.24745	8.2446
	1.71377	0.206829	Polyribonucleotide nucleotidyltransferase OS=Staphylococcus aureus (strain USA300 / TCH1516) OX=451516 GN=pnp PE=3 SV=1	A8Z3V4	pnp	10.1416	10.1828	10.0153	10.2802	10.328	10.3519
	1.28976	0.210112	1-pyrroline-5-carboxylate dehydrogenase OS=Staphylococcus aureus (strain Mu50 / ATCC 700699) OX=158878 GN=rocA PE=3 SV=1	P63939	rocA	10.4143	10.2341	10.3174	10.5951	10.5804	10.4206
	1.19789	0.219667	Coenzyme A disulfide reductase OS=Staphylococcus aureus (strain JH1) OX=359787 GN=cdr PE=3 SV=1	A6U077	cdr	9.35931	9.38133	9.18809	9.5859	9.59414	9.40769
	1.88115	0.219879	Putative TrmH family tRNA/rRNA methyltransferase OS=Staphylococcus aureus (strain Mu50 / ATCC 700699) OX=158878 GN=SAV0531 PE=3 SV=1	Q99W72	SAV0531	8.11322	7.9629	8.07735	8.22448	8.3097	8.27891
	1.12369	0.220982	DNA topoisomerase 4 subunit B OS=Staphylococcus epidermidis (strain ATCC 35984 / RP62A) OX=176279 GN=parE PE=3 SV=2	Q5HPI6	parE	6.8679	6.72928	6.66391	6.83416	7.04439	7.04549
	1.05936	0.223666	NAD kinase OS=Staphylococcus aureus (strain USA300) OX=367830 GN=nadK PE=3 SV=1	Q2FI70	nadK	8.06393	8.07253	7.77347	8.2148	8.19771	8.16842
	0.495099	0.23078	Catalase OS=Staphylococcus aureus (strain bovine RF122 / ET3-1) OX=273036 GN=katA PE=3 SV=2	Q2YXT2	katA	9.06286	8.82814	8.92719	9.3374	9.38522	8.7879
	0.55376	0.235863	Ribulokinase OS=Staphylococcus aureus (strain Mu50 / ATCC 700699) OX=158878 GN=araB PE=3 SV=1	P63549	araB	4.44626	4.49825	4.1375	4.37851	4.52356	4.88753
	0.58507	0.2394	Lysostaphin resistance protein A OS=Staphylococcus aureus (strain COL) OX=93062 GN=lyrA PE=3 SV=1	Q5HDM2	lyrA	8.17692	7.92244	8.38716	8.64061	8.33673	8.22738
	1.39899	0.243016	Dephospho-CoA kinase OS=Staphylococcus aureus (strain USA300) OX=367830 GN=coaE PE=3 SV=1	Q2FG49	coaE	7.10748	7.15886	7.29646	7.42375	7.3336	7.5345
	0.250929	0.251515	Nucleoside diphosphate kinase OS=Staphylococcus aureus (strain N315) OX=158879 GN=ndk PE=1 SV=1	P99068	ndk	7.28077	7.03122	8.03672	7.24793	7.71425	8.14109
	0.510045	0.255709	Mannitol-1-phosphate 5-dehydrogenase OS=Staphylococcus aureus (strain JH9) OX=359786 GN=mtlD PE=3 SV=1	A5IUU9	mtlD	8.94661	8.98157	8.38888	8.96492	9.23601	8.88325
	1.06469	0.260221	DegV domain-containing protein SAV1425 OS=Staphylococcus aureus (strain Mu50 / ATCC 700699) OX=158878 GN=SAV1425 PE=3 SV=1	P67370	SAV1425	9.17567	9.01067	9.21262	9.28031	9.31379	9.58553
	2.91291	0.261418	DNA-directed RNA polymerase subunit beta' OS=Staphylococcus aureus (strain USA300) OX=367830 GN=rpoC PE=3 SV=2	Q2FJ97	rpoC	10.3308	10.372	10.3934	10.6722	10.6267	10.5815
	0.247282	0.26153	Ornithine aminotransferase 2 OS=Staphylococcus aureus (strain MW2) OX=196620 GN=rocD2 PE=3 SV=1	P60299	rocD2	8.2317	8.40939	9.25077	8.9431	8.39017	9.34319
	0.617007	0.26269	Teichoic acid ribitol-phosphate polymerase TarL OS=Staphylococcus aureus (strain NCTC 8325) OX=93061 GN=tarL PE=1 SV=1	Q2G1B8	tarL	8.62753	8.65069	8.46923	8.80284	8.55229	9.18041
	1.61921	0.286699	ESAT-6 secretion system extracellular protein A OS=Staphylococcus aureus (strain Mu50 / ATCC 700699) OX=158878 GN=esxA PE=3 SV=1	Q99WU4	esxA	8.45039	8.41827	8.55957	8.73132	8.66249	8.89452
	1.89449	0.290949	Beta sliding clamp OS=Staphylococcus aureus (strain MSSA476) OX=282459 GN=dnaN PE=3 SV=1	Q6GD88	dnaN	6.97842	7.10224	7.00113	7.43045	7.26491	7.25927
	1.29781	0.301038	Pyruvate kinase OS=Staphylococcus aureus (strain NCTC 8325) OX=93061 GN=pyk PE=3 SV=1	Q2FXM9	pyk	11.6946	11.5401	11.8636	12.1091	11.9254	11.9669
	0.868542	0.307021	Phosphoglucomutase OS=Staphylococcus aureus (strain COL) OX=93062 GN=pgcA PE=3 SV=2	Q5HD61	pgcA	7.32103	7.18785	7.56758	7.76686	7.42459	7.80607
	0.89734	0.307188	Putative cysteine ligase BshC OS=Staphylococcus aureus (strain NCTC 8325) OX=93061 GN=bshC PE=3 SV=2	Q2FZ98	bshC	5.37156	5.47249	5.83036	5.99548	5.7252	5.87529
	0.88646	0.307506	Fibronectin OS=Homo sapiens OX=9606 GN=FN1 PE=1 SV=4	P02751	FN1	8.20408	8.24603	8.11114	8.32238	8.80735	8.35403
	1.06385	0.319164	Putative NAD(P)H nitroreductase SAUSA300_2462 OS=Staphylococcus aureus (strain USA300) OX=367830 GN=SAUSA300_2462 PE=3 SV=1	Q2FDY2	SAUSA300_2462	6.94017	7.02348	6.62644	7.06717	7.1639	7.31651
	3.28147	0.319325	Elongation factor 4 OS=Staphylococcus aureus (strain COL) OX=93062 GN=lepA PE=3 SV=1	Q5HFH6	lepA	9.01959	9.00506	9.04111	9.3423	9.28956	9.39189
	1.17315	0.31982	Transcriptional regulator CtsR OS=Staphylococcus aureus (strain NCTC 8325) OX=93061 GN=ctsR PE=1 SV=1	Q2G0P8	ctsR	8.40472	8.47573	8.38241	8.72349	8.53333	8.9655
	2.54799	0.339898	Pyridoxal 5'-phosphate synthase subunit PdxT OS=Staphylococcus epidermidis (strain ATCC 35984 / RP62A) OX=176279 GN=pdxT PE=3 SV=1	Q5HRN4	pdxT	7.8936	7.76288	7.79246	8.1267	8.22352	8.11842
	1.85513	0.339959	S-adenosylmethionine synthase OS=Staphylococcus epidermidis (strain ATCC 35984 / RP62A) OX=176279 GN=metK PE=3 SV=1	Q5HNB8	metK	8.51846	8.52356	8.58459	8.90238	9.00703	8.73708
	1.52195	0.340902	ATP-dependent protease subunit HslV OS=Staphylococcus aureus (strain Mu50 / ATCC 700699) OX=158878 GN=hslV PE=3 SV=1	P65796	hslV	6.49025	6.22689	6.45779	6.79571	6.60881	6.79312
	0.398168	0.342387	tRNA modification GTPase MnmE OS=Staphylococcus aureus (strain JH9) OX=359786 GN=mnmE PE=3 SV=1	A5IWD7	mnmE	6.83289	6.98413	7.9629	7.45533	7.61029	7.74147
	1.19568	0.348265	Pyridoxal 5'-phosphate synthase subunit PdxS OS=Staphylococcus aureus (strain Mu3 / ATCC 700698) OX=418127 GN=pdxS PE=3 SV=1	A7WYT1	pdxS	8.82782	8.5763	8.71425	9.00562	9.27519	8.88234
	2.54565	0.355769	Adenylosuccinate lyase OS=Staphylococcus aureus (strain USA300) OX=367830 GN=purB PE=3 SV=1	Q2FFI7	purB	9.01959	9.15709	9.01039	9.46312	9.37025	9.42101
	2.67624	0.372393	Molybdopterin molybdenumtransferase OS=Staphylococcus aureus (strain N315) OX=158879 GN=moeA PE=1 SV=1	P99139	moeA	10.7231	10.7001	10.6321	11.1276	10.9736	11.0713
	1.28254	0.378893	tRNA-specific 2-thiouridylase MnmA OS=Staphylococcus aureus (strain JH1) OX=359787 GN=mnmA PE=3 SV=1	A6U290	mnmA	8.90509	8.84674	8.74248	9.40259	9.26608	8.96232
	2.08047	0.382852	50S ribosomal protein L2 OS=Staphylococcus aureus (strain JH1) OX=359787 GN=rplB PE=3 SV=1	A6U3X2	rplB	8.62461	8.45861	8.51767	8.91139	9.02652	8.81153
	2.27294	0.389842	Elongation factor G OS=Staphylococcus aureus (strain bovine RF122 / ET3-1) OX=273036 GN=fusA PE=3 SV=3	Q2YSB4	fusA	11.4458	11.4469	11.5841	11.99	11.8223	11.834
	0.788672	0.399614	Alanine--tRNA ligase OS=Staphylococcus aureus (strain USA300 / TCH1516) OX=451516 GN=alaS PE=3 SV=1	A8Z4F6	alaS	9.32643	8.9969	9.78496	9.86604	9.70131	9.73978
	1.49065	0.406737	Protein/nucleic acid deglycase HchA OS=Staphylococcus aureus (strain Newman) OX=426430 GN=hchA PE=3 SV=1	A6QEK3	hchA	10.3321	10.3868	10.1719	10.5135	10.8899	10.7077
	0.967077	0.408796	30S ribosomal protein S4 OS=Staphylococcus aureus (strain bovine RF122 / ET3-1) OX=273036 GN=rpsD PE=1 SV=1	Q2YTH0	rpsD	10.4794	10.4219	10.6283	11.2388	10.93	10.5871
	0.266418	0.410999	GMP reductase OS=Staphylococcus aureus (strain JH9) OX=359786 GN=guaC PE=3 SV=1	A5ISL9	guaC	7.54689	7.44377	8.33002	7.60288	7.66818	9.28263
	1.3334	0.418234	50S ribosomal protein L4 OS=Staphylococcus aureus (strain N315) OX=158879 GN=rplD PE=1 SV=1	P61059	rplD	8.37417	8.33985	8.50502	8.89966	9.01681	8.55727
	1.97105	0.419231	UPF0051 protein SAB0778 OS=Staphylococcus aureus (strain bovine RF122 / ET3-1) OX=273036 GN=SAB0778 PE=3 SV=1	Q2YWN2	SAB0778	10.0576	9.91827	9.7988	10.4447	10.3324	10.2553
	2.06074	0.427375	D-alanine aminotransferase OS=Staphylococcus aureus (strain COL) OX=93062 GN=dat PE=3 SV=1	Q5HF24	dat	10.7364	10.7877	10.5698	11.11	11.2364	11.0296
	0.721155	0.427833	Poly(ribitol-phosphate) beta-N-acetylglucosaminyltransferase TarS OS=Staphylococcus aureus (strain Mu50 / ATCC 700699) OX=158878 GN=tarS PE=1 SV=1	A0A0H3JPC6	tarS	8.49745	8.28031	9.00197	9.17916	8.68685	9.19722
	0.808566	0.428318	Ribonuclease J 2 OS=Staphylococcus aureus (strain MRSA252) OX=282458 GN=rnj2 PE=1 SV=1	Q6GHG0	rnj2	8.1634	8.16088	8.72281	8.77149	8.50581	9.05474
	1.72726	0.42897	Glutamate-1-semialdehyde 2,1-aminomutase 2 OS=Staphylococcus aureus (strain USA300) OX=367830 GN=hemL2 PE=3 SV=1	Q2FFN1	hemL2	10.057	10.0129	9.8828	10.6075	10.3516	10.2805
	0.601985	0.431578	Ribonuclease Y OS=Staphylococcus aureus (strain JH9) OX=359786 GN=rny PE=3 SV=1	A5ISH0	rny	9.63172	9.5691	9.51096	10.4936	10.1093	9.40365
	2.40706	0.433703	1,4-dihydroxy-2-naphthoyl-CoA synthase OS=Staphylococcus aureus (strain COL) OX=93062 GN=menB PE=1 SV=1	Q5HH38	menB	9.87098	9.82018	9.96694	10.2414	10.2841	10.4337
	1.8777	0.437245	Peptidase T OS=Staphylococcus aureus (strain USA300 / TCH1516) OX=451516 GN=pepT PE=3 SV=1	A8Z018		9.59376	9.5844	9.4292	9.82114	9.97126	10.1267
	5.80012	0.442002	50S ribosomal protein L5 OS=Staphylococcus aureus (strain Newman) OX=426430 GN=rplE PE=3 SV=1	A6QJ80	rplE	8.13853	8.11478	8.13699	8.55919	8.57856	8.57856
	2.61063	0.44931	50S ribosomal protein L6 OS=Staphylococcus aureus (strain MRSA252) OX=282458 GN=rplF PE=3 SV=1	Q6GEJ8	rplF	8.85081	8.86171	8.90509	9.44191	9.22328	9.30035
	1.58794	0.461008	30S ribosomal protein S2 OS=Staphylococcus epidermidis (strain ATCC 35984 / RP62A) OX=176279 GN=rpsB PE=3 SV=1	Q5HPT5	rpsB	8.24935	8.30469	8.39189	8.69279	8.61102	9.02514
	0.508383	0.461295	Chaperone protein DnaJ OS=Staphylococcus aureus OX=1280 GN=dnaJ PE=3 SV=1	P45555	dnaJ	7.69	7.49585	8.64277	8.54921	8.04712	8.61618
	0.833004	0.461511	Ferredoxin--NADP reductase OS=Staphylococcus aureus (strain USA300) OX=367830 GN=SAUSA300_2319 PE=1 SV=1	Q2FEC4	SAUSA300_2319	9.55075	9.47836	9.63771	10.0093	9.58327	10.4588
	2.71974	0.474006	Probable cysteine desulfurase OS=Staphylococcus aureus (strain N315) OX=158879 GN=csd PE=1 SV=1	P99177	csd	8.70217	8.73843	8.56834	9.20433	9.06878	9.15785
	1.54144	0.476137	Putative aldehyde dehydrogenase OS=Staphylococcus aureus (strain MSSA476) OX=282459 GN=SAS2025 PE=3 SV=1	Q6G7I8	SAS2025	9.59731	9.49345	9.6749	10.2619	9.81314	10.1191
	5.63177	0.481485	Probable endonuclease 4 OS=Staphylococcus aureus (strain N315) OX=158879 GN=nfo PE=1 SV=1	P63538	nfo	8.65033	8.66071	8.67136	9.14644	9.12257	9.15785
	2.80635	0.486476	Elastin-binding protein EbpS OS=Staphylococcus aureus (strain COL) OX=93062 GN=ebpS PE=3 SV=3	Q5HFU2	ebpS	9.96996	10.0381	9.92318	10.5697	10.4284	10.3926
	2.16101	0.487143	Cell division protein FtsA OS=Staphylococcus aureus (strain NCTC 8325) OX=93061 GN=ftsA PE=1 SV=2	O07325	ftsA	8.85269	8.76321	8.90418	9.38586	9.1581	9.43754
	2.32434	0.495467	60 kDa chaperonin OS=Staphylococcus aureus OX=1280 GN=groL PE=1 SV=3	Q08854	groL	10.1596	10.0425	10.1909	10.7535	10.6308	10.4952
	1.5595	0.502616	Alanine dehydrogenase 2 OS=Staphylococcus aureus (strain USA300) OX=367830 GN=ald2 PE=3 SV=1	Q2FG29	ald2	10.1017	9.93118	9.98128	10.6468	10.6467	10.2285
	2.41535	0.504484	Aconitate hydratase A OS=Staphylococcus aureus (strain Mu50 / ATCC 700699) OX=158878 GN=acnA PE=3 SV=1	P63433	acnA	8.12309	7.99266	8.14568	8.56605	8.72178	8.48704
	1.12831	0.504682	Exodeoxyribonuclease 7 large subunit OS=Staphylococcus aureus (strain JH1) OX=359787 GN=xseA PE=3 SV=1	A6U1Z5	xseA	5.02237	5.53916	4.84298	5.61765	5.60881	5.69209
	1.51782	0.521026	50S ribosomal protein L25 OS=Staphylococcus aureus (strain MRSA252) OX=282458 GN=rplY PE=3 SV=1	Q6GJH0	rplY	8.6471	8.43588	8.7662	9.10748	9.36872	8.93605
	1.43885	0.52148	GMP synthase [glutamine-hydrolyzing] OS=Staphylococcus aureus (strain Newman) OX=426430 GN=guaA PE=3 SV=1	A6QE71	guaA	8.27566	8.17991	8.64854	8.9952	8.96116	8.71218
	1.50542	0.536191	Alkaline shock protein 23 OS=Staphylococcus aureus (strain MW2) OX=196620 GN=asp23 PE=3 SV=1	P0A0P7	asp23	10.5218	10.2515	10.3298	11.1831	10.8243	10.7042
	2.66659	0.548498	Ribonuclease J 1 OS=Staphylococcus aureus (strain bovine RF122 / ET3-1) OX=273036 GN=rnj1 PE=3 SV=1	Q2YX35	rnj1	8.91707	8.93723	8.87344	9.42899	9.34341	9.60084
	0.953927	0.548567	4,4'-diaponeurosporenoate glycosyltransferase OS=Staphylococcus aureus (strain MRSA252) OX=282458 GN=crtQ PE=3 SV=1	Q6GDN6	crtQ	7.2937	7.27519	7.53683	7.95245	7.45779	8.34119
	2.8574	0.548965	2-oxoglutarate dehydrogenase E1 component OS=Staphylococcus aureus (strain JH1) OX=359787 GN=odhA PE=3 SV=1	A6U1N4	odhA	8.97154	8.86419	8.84612	9.55536	9.36654	9.40684
	1.78767	0.556188	50S ribosomal protein L23 OS=Staphylococcus aureus (strain NCTC 8325) OX=93061 GN=rplW PE=1 SV=1	Q2FW08	rplW	10.4188	10.4011	10.1584	10.7663	11.1049	10.7756
	1.19178	0.560897	50S ribosomal protein L1 OS=Staphylococcus epidermidis (strain ATCC 35984 / RP62A) OX=176279 GN=rplA PE=3 SV=1	Q5HRL4	rplA	9.68089	9.71682	9.59059	10.5114	10.3636	9.79604
	0.646962	0.56097	Cysteine synthase OS=Staphylococcus aureus (strain N315) OX=158879 GN=cysK PE=1 SV=1	P63871	cysK	6.07682	5.86542	6.92955	7.22207	6.46597	6.86666
	1.63052	0.562111	DNA gyrase subunit B OS=Staphylococcus aureus (strain MW2) OX=196620 GN=gyrB PE=3 SV=2	P0A0K7	gyrB	5.92362	5.92837	6.08108	6.69209	6.24222	6.6851
+	2.86593	0.56607	DNA-directed RNA polymerase subunit beta OS=Staphylococcus aureus (strain JH9) OX=359786 GN=rpoB PE=3 SV=1	A5IQ96	rpoB	10.3348	10.2845	10.2615	10.7939	10.7896	10.9955
	2.01548	0.576929	Protein RecA OS=Staphylococcus epidermidis (strain ATCC 35984 / RP62A) OX=176279 GN=recA PE=3 SV=1	Q5HPQ6	recA	9.49025	9.39425	9.55267	10.2363	10.09	9.84172
	1.61365	0.578516	Ribose-phosphate pyrophosphokinase OS=Staphylococcus aureus (strain Mu50 / ATCC 700699) OX=158878 GN=prs PE=3 SV=1	P65236	prs	8.6632	8.66285	8.30652	8.89633	9.23888	9.2329
+	2.66817	0.586391	DEAD-box ATP-dependent RNA helicase CshA OS=Staphylococcus aureus (strain bovine RF122 / ET3-1) OX=273036 GN=cshA PE=3 SV=1	Q2YUH3	cshA	8.63408	8.66142	8.5216	9.3253	9.08055	9.17043
	1.26803	0.587744	DNA topoisomerase 4 subunit A OS=Staphylococcus aureus OX=1280 GN=parC PE=3 SV=1	P0C1U9	parC	6.74281	6.49025	7.03782	7.32643	7.09592	7.61176
+	2.23788	0.590135	GTP cyclohydrolase FolE2 OS=Staphylococcus aureus (strain Mu3 / ATCC 700698) OX=418127 GN=folE2 PE=3 SV=1	A7WZ02	folE2	8.35182	8.37156	8.5947	8.98242	9.18066	8.92541
+	3.24326	0.594347	Phosphoenolpyruvate carboxykinase (ATP) OS=Staphylococcus aureus (strain JH1) OX=359787 GN=pckA PE=3 SV=1	A6U2Q2	pckA	10.8191	10.7606	10.6251	11.3239	11.3043	11.3595
+	2.83973	0.598659	Dihydropteroate synthase OS=Staphylococcus aureus OX=1280 GN=folP PE=1 SV=1	O05701	folP	6.81762	6.83794	7.00113	7.57969	7.41109	7.46189
+	2.26404	0.606824	Peptide chain release factor 3 OS=Staphylococcus aureus (strain JH1) OX=359787 GN=prfC PE=3 SV=1	A6U0C5	prfC	8.77972	8.62022	8.74651	9.29232	9.16641	9.50819
+	1.74658	0.615654	Isocitrate dehydrogenase [NADP] OS=Staphylococcus aureus (strain COL) OX=93062 GN=icd PE=3 SV=1	Q5HF79	icd	8.94574	8.78627	9.01709	9.55976	9.27076	9.76553
+	2.73517	0.616678	Pyrimidine-nucleoside phosphorylase OS=Staphylococcus aureus (strain USA300) OX=367830 GN=pdp PE=3 SV=2	Q2FEZ3	pdp	11.8677	11.8582	11.6129	12.379	12.3943	12.4156
	0.404419	0.619535	Keratin, type I cytoskeletal 10 OS=Homo sapiens OX=9606 GN=KRT10 PE=1 SV=6	P13645	KRT10	4.51728	4.58496	6.29278	5.17792	6.11686	5.95884
	1.01692	0.626136	Probable malate:quinone oxidoreductase 2 OS=Staphylococcus aureus (strain Mu50 / ATCC 700699) OX=158878 GN=mqo2 PE=3 SV=1	P65424	mqo2	10.5279	10.574	10.2664	10.8205	10.7988	11.6274
+	2.72724	0.631016	Fructose-1,6-bisphosphatase class 3 OS=Staphylococcus aureus (strain JH9) OX=359786 GN=fbp PE=3 SV=1	A5IVU3	fbp	10.014	10.0374	9.95405	10.6344	10.4886	10.7755
	1.13955	0.632488	Phosphatidylglycerol--prolipoprotein diacylglyceryl transferase OS=Staphylococcus aureus (strain Mu50 / ATCC 700699) OX=158878 GN=lgt PE=3 SV=1	P60961	lgt	8.21237	8.30241	8.82655	9.43171	8.86604	8.94105
+	3.88315	0.642226	Diaminopimelate decarboxylase OS=Staphylococcus aureus (strain COL) OX=93062 GN=lysA PE=3 SV=1	Q5HG20	lysA	7.67878	7.76354	7.75355	8.4271	8.30743	8.38802
+	1.37191	0.657492	Antiholin-like protein LrgB OS=Staphylococcus aureus (strain MRSA252) OX=282458 GN=lrgB PE=3 SV=1	Q6GK49	lrgB	8.30058	8.20555	8.44667	8.79734	8.72962	9.39832
+	1.97355	0.67276	NADH dehydrogenase-like protein SAUSA300_0844 OS=Staphylococcus aureus (strain USA300) OX=367830 GN=SAUSA300_0844 PE=3 SV=1	Q2FID4	SAUSA300_0844	9.11452	8.96492	9.36829	9.93059	9.64151	9.89391
+	2.62832	0.680803	Teichoic acid glycerol-phosphate transferase OS=Staphylococcus aureus (strain NCTC 8325) OX=93061 GN=tarF PE=1 SV=1	Q2G1C1	tarF	7.52826	7.55075	7.37938	8.15026	8.03177	8.31877
+	1.57999	0.684621	Beta-lactam-inducible penicillin-binding protein OS=Staphylococcus aureus OX=1280 GN=pbp PE=2 SV=1	P07944	pbp	8.61581	8.6359	8.41785	9.20286	8.93899	9.58158
+	3.45058	0.691783	GTPase Obg OS=Staphylococcus aureus (strain bovine RF122 / ET3-1) OX=273036 GN=obg PE=3 SV=1	Q2YT86	obg	8.40131	8.41701	8.38111	9.02126	9.04139	9.21213
+	2.03526	0.70653	Poly(ribitol-phosphate) alpha-N-acetylglucosaminyltransferase OS=Staphylococcus aureus (strain COL) OX=93062 GN=tarM PE=1 SV=1	A0A0H2WWV6	tarM	5.70044	5.94017	5.76288	6.59096	6.24982	6.68229
+	2.64331	0.707123	Probable malate:quinone oxidoreductase 1 OS=Staphylococcus aureus (strain Mu50 / ATCC 700699) OX=158878 GN=mqo1 PE=3 SV=1	P65421	mqo1	9.28656	9.2396	9.18982	9.85876	9.837	10.1416
+	0.998019	0.714176	Hypoxanthine-guanine phosphoribosyltransferase OS=Staphylococcus epidermidis (strain ATCC 35984 / RP62A) OX=176279 GN=hpt PE=3 SV=1	Q5HRP4	hpt	5.50144	5.46271	6.31832	6.81378	6.16993	6.44128
+	0.982652	0.715931	UDP-N-acetylglucosamine--N-acetylmuramyl-(pentapeptide) pyrophosphoryl-undecaprenol N-acetylglucosamine transferase OS=Staphylococcus aureus (strain Mu3 / ATCC 700698) OX=418127 GN=murG PE=3 SV=1	A7X2A2	murG	8.00955	7.82528	8.60511	8.94486	8.39874	9.24413
+	2.12661	0.717189	Probable manganese-dependent inorganic pyrophosphatase OS=Staphylococcus aureus (strain JH9) OX=359786 GN=ppaC PE=3 SV=1	A5IU87	ppaC	8.24888	8.11738	8.57894	9.08985	8.95245	9.05447
+	2.60824	0.730984	UPF0738 protein SAUSA300_0906 OS=Staphylococcus aureus (strain USA300) OX=367830 GN=SAUSA300_0906 PE=3 SV=1	Q2FI72	SAUSA300_0906	6.61471	6.50144	6.49506	7.06717	7.37417	7.36282
+	3.89609	0.740747	Proline--tRNA ligase OS=Staphylococcus aureus (strain Mu3 / ATCC 700698) OX=418127 GN=proS PE=3 SV=1	A7X1P3	proS	8.85705	8.89057	8.75221	9.51649	9.6027	9.60288
+	1.85383	0.752725	Urease subunit alpha OS=Staphylococcus epidermidis (strain ATCC 35984 / RP62A) OX=176279 GN=ureC PE=3 SV=1	Q5HLW1	ureC	7.54921	7.56986	7.10643	8.06985	8.05582	8.35799
+	3.38198	0.768572	Cytidylate kinase OS=Staphylococcus aureus (strain MSSA476) OX=282459 GN=cmk PE=3 SV=1	Q6G986	cmk	6.78136	6.73606	6.96347	7.62278	7.57137	7.59246
+	1.82771	0.781549	Ribulose-5-phosphate reductase 1 OS=Staphylococcus aureus (strain NCTC 8325) OX=93061 GN=tarJ PE=1 SV=1	Q2G1B9	tarJ	7.50859	7.49105	7.82337	8.34207	8.14364	8.68194
+	3.16634	0.782795	Chromosomal replication initiator protein DnaA OS=Staphylococcus aureus (strain Newman) OX=426430 GN=dnaA PE=3 SV=1	A6QD41	dnaA	9.11192	9.09381	8.90989	9.80252	9.74382	9.91767
+	1.23983	0.802139	Superoxide dismutase [Mn/Fe] 2 OS=Staphylococcus aureus (strain USA300) OX=367830 GN=sodM PE=3 SV=1	Q2FKC6	sodM	9.43442	9.5409	8.9257	9.68194	10.5029	10.1226
+	2.30334	0.823749	Zinc-type alcohol dehydrogenase-like protein SA1988 OS=Staphylococcus aureus (strain N315) OX=158879 GN=SA1988 PE=1 SV=1	P99173	SA1988	5.80735	5.90207	5.96809	6.88387	6.43962	6.82528
+	4.01938	0.836281	Enoyl-[acyl-carrier-protein] reductase [NADPH] FabI OS=Staphylococcus aureus (strain NCTC 8325) OX=93061 GN=fabI PE=1 SV=1	Q2FZQ3	fabI	7.47492	7.40854	7.54458	8.37069	8.24698	8.31922
+	2.91696	0.848816	30S ribosomal protein S3 OS=Staphylococcus aureus (strain NCTC 8325) OX=93061 GN=rpsC PE=1 SV=1	Q2FW12	rpsC	9.50522	9.52415	9.44812	10.2859	10.2007	10.5374
+	4.03576	0.8489	Peptidyl-tRNA hydrolase OS=Staphylococcus aureus (strain bovine RF122 / ET3-1) OX=273036 GN=pth PE=3 SV=1	Q2YVY3	pth	7.33628	7.16993	7.24793	8.08799	8.14568	8.06717
+	1.19304	0.86552	Uncharacterized epimerase/dehydratase SAB0504 OS=Staphylococcus aureus (strain bovine RF122 / ET3-1) OX=273036 GN=SAB0504 PE=3 SV=1	Q2YSA8	SAB0504	9.23026	9.18636	9.31356	10.1093	9.5216	10.6958
+	2.22396	0.895302	Putative aldehyde dehydrogenase AldA OS=Staphylococcus aureus (strain USA300) OX=367830 GN=aldA PE=3 SV=1	Q2FK94	aldA	10.1059	9.68457	9.95913	10.9632	10.8837	10.5886
+	3.20105	0.897303	Diacetyl reductase [(S)-acetoin forming] OS=Staphylococcus aureus (strain Mu50 / ATCC 700699) OX=158878 GN=butA PE=3 SV=1	P66775	butA	7.21626	7.33896	7.27426	8.1267	8.33941	8.05528
+	1.45815	0.898567	Protein translocase subunit SecY OS=Staphylococcus epidermidis (strain ATCC 35984 / RP62A) OX=176279 GN=secY PE=3 SV=1	Q5HM19	secY	6.2075	5.95187	6.7252	7.53683	7.06501	6.97842
+	1.70551	0.899436	Alanine racemase OS=Staphylococcus aureus (strain Newman) OX=426430 GN=alr PE=3 SV=1	A6QIR5	alr	7.17692	7.21335	7.63154	8.1629	7.95768	8.59954
+	2.54085	0.924642	N-acetylglucosaminyldiphosphoundecaprenol N-acetyl-beta-D-mannosaminyltransferase OS=Staphylococcus aureus (strain NCTC 8325) OX=93061 GN=tarA PE=1 SV=1	Q2G2L3	tarA	8.49426	8.40684	8.41278	9.37025	9.11764	9.59991
+	3.71109	0.932542	Glycerol kinase OS=Staphylococcus aureus (strain Mu3 / ATCC 700698) OX=418127 GN=glpK PE=3 SV=1	A7X1U3	glpK	6.91169	7.07039	7.00225	7.92125	7.83668	8.02403
+	4.56371	0.939274	Serine hydroxymethyltransferase OS=Staphylococcus aureus (strain Mu3 / ATCC 700698) OX=418127 GN=glyA PE=3 SV=1	A7X4V7	glyA	7.97671	8.02901	8.00787	8.94632	8.87191	9.01318
+	1.35805	0.953139	D-alanine--D-alanine ligase OS=Staphylococcus aureus (strain N315) OX=158879 GN=ddl PE=1 SV=1	P63892	ddl	6.17592	5.99774	6.92719	7.36982	7.01681	7.57365
+	2.0485	0.955349	Uncharacterized lipoprotein SAOUHSC_02650 OS=Staphylococcus aureus (strain NCTC 8325) OX=93061 GN=SAOUHSC_02650 PE=3 SV=1	Q2FVQ2	SAOUHSC_02650	7.89239	7.93369	7.85425	8.87866	8.48905	9.17867
+	2.92975	0.984055	Protein translocase subunit SecA 1 OS=Staphylococcus aureus (strain MSSA476) OX=282459 GN=secA1 PE=3 SV=1	Q6GB77	secA1	8.8614	8.90779	8.9263	10.0456	9.6541	9.94793
+	1.60206	0.984791	Dihydrolipoyllysine-residue acetyltransferase component of pyruvate dehydrogenase complex OS=Staphylococcus aureus (strain Mu50 / ATCC 700699) OX=158878 GN=pdhC PE=3 SV=1	P65635	pdhC	7.98413	8.06663	7.89905	9.38565	9.07601	8.44253
+	2.077	1.00934	Glutamate racemase OS=Staphylococcus aureus (strain JH1) OX=359787 GN=murI PE=3 SV=1	A6U0W7	murI	7.35667	7.30012	7.57969	8.41024	8.09803	8.75622
+	4.53988	1.02406	Dihydrolipoyl dehydrogenase OS=Staphylococcus aureus (strain MW2) OX=196620 GN=pdhD PE=3 SV=1	P0A0E7	pdhD	10.7101	10.6941	10.7681	11.8058	11.6651	11.7736
+	1.92505	1.07309	Probable quinol oxidase subunit 1 OS=Staphylococcus aureus (strain USA300) OX=367830 GN=qoxB PE=3 SV=1	Q2FI18	qoxB	7.44708	7.50064	7.80478	8.89905	8.22159	8.85112
+	2.02459	1.0832	Septation ring formation regulator EzrA OS=Staphylococcus aureus (strain Mu50 / ATCC 700699) OX=158878 GN=ezrA PE=3 SV=1	P64002	ezrA	8.99407	8.96463	9.3271	10.264	9.79701	10.4744
+	1.73306	1.08382	Protein translocase subunit SecG OS=Staphylococcus aureus (strain NCTC 8325) OX=93061 GN=SAOUHSC_00801 PE=3 SV=1	Q2G026	SAOUHSC_00801	8.10119	8.03507	8.53605	9.65338	8.86016	9.41024
+	2.59339	1.09591	Aerobic glycerol-3-phosphate dehydrogenase OS=Staphylococcus aureus (strain bovine RF122 / ET3-1) OX=273036 GN=glpD PE=3 SV=2	Q2YXR5	glpD	10.7759	10.6763	10.839	12.1059	11.5706	11.9025
+	2.93372	1.13499	Ribosomal RNA small subunit methyltransferase H OS=Staphylococcus aureus (strain bovine RF122 / ET3-1) OX=273036 GN=rsmH PE=3 SV=1	Q2YXE3	rsmH	7.14057	7.09381	7.24031	8.31922	8.05582	8.50462
+	3.46481	1.13879	Pantothenate synthetase OS=Staphylococcus aureus (strain USA300 / TCH1516) OX=451516 GN=panC PE=3 SV=1	A8Z3J8	panC	6.75355	6.74685	7.02015	7.9847	7.89966	8.05257
+	1.23192	1.19512	Uncharacterized leukocidin-like protein 2 OS=Staphylococcus aureus (strain bovine RF122 / ET3-1) OX=273036 GN=SAB1876c PE=3 SV=1	Q2YU83	SAB1876c	7.37417	6.94603	7.49905	8.50541	7.71631	9.18289
+	3.28541	1.24855	UPF0365 protein SAS1511 OS=Staphylococcus aureus (strain MSSA476) OX=282459 GN=SAS1511 PE=3 SV=1	Q6G8Z4	SAS1511	9.23673	9.24103	9.25668	10.7067	10.4897	10.2837
+	3.73119	1.30397	Pyruvate dehydrogenase E1 component subunit alpha OS=Staphylococcus aureus (strain Mu50 / ATCC 700699) OX=158878 GN=pdhA PE=3 SV=1	P60089	pdhA	9.81234	9.83051	9.59991	11.1234	11.1084	10.9229
+	3.19752	1.3101	UDP-N-acetylglucosamine 1-carboxyvinyltransferase 1 OS=Staphylococcus aureus (strain bovine RF122 / ET3-1) OX=273036 GN=murA1 PE=3 SV=1	Q2YUK4	murA1	7.06178	6.98982	7.18785	8.45738	8.15279	8.55957
+	1.92346	1.32342	Aminoacyltransferase FemB OS=Staphylococcus aureus (strain bovine RF122 / ET3-1) OX=273036 GN=femB PE=3 SV=1	Q2YXZ4	femB	7.62936	7.55075	8.17093	9.32688	8.64458	9.34983
+	4.85105	1.3524	Pyruvate dehydrogenase E1 component subunit beta OS=Staphylococcus aureus (strain N315) OX=158879 GN=pdhB PE=1 SV=1	P99063	pdhB	8.37591	8.36457	8.24603	9.74719	9.6444	9.65213
+	2.93192	1.41918	Bifunctional autolysin OS=Staphylococcus aureus (strain MRSA252) OX=282458 GN=atl PE=3 SV=1	Q6GI31	atl	10.0581	9.95957	9.74382	11.4728	11.051	11.4952
+	4.12562	1.43963	HTH-type transcriptional regulator rot OS=Staphylococcus aureus (strain COL) OX=93062 GN=rot PE=2 SV=1	Q5HF12	rot	7.2555	7.06824	7.00338	8.54187	8.62315	8.48099
+	3.63324	1.51165	UPF0478 protein SAR1817 OS=Staphylococcus aureus (strain MRSA252) OX=282458 GN=SAR1817 PE=3 SV=1	Q6GFW9	SAR1817	7.86047	7.77149	7.64169	9.43463	9.08188	9.29209
+	2.02954	1.72287	Staphylococcal secretory antigen ssaA2 OS=Staphylococcus aureus (strain MSSA476) OX=282459 GN=ssaA2 PE=3 SV=1	Q6G723	ssaA2	7.30743	7.1467	6.56682	8.72281	8.23122	9.23554
+	1.77372	1.82576	77 kDa membrane protein OS=Staphylococcus aureus (strain COL) OX=93062 GN=SACOL2002 PE=3 SV=1	Q5HEI2	SACOL2002	10.1417	10.6377	9.53741	11.8623	11.3879	12.544
+	1.81705	2.21788	Immunoglobulin G-binding protein A OS=Staphylococcus aureus (strain NCTC 8325) OX=93061 GN=spa PE=1 SV=3	P02976	spa	7.37938	6.75756	8.3996	10.2517	9.47289	9.46557
+	3.10631	2.91608	UPF0753 protein SaurJH1_0488 OS=Staphylococcus aureus (strain JH1) OX=359787 GN=SaurJH1_0488 PE=3 SV=1	A6TYS8	SaurJH1_0488	5.37156	4.54844	4.37851	7.74483	7.51728	7.78464
	0	NaN	PTS system glucoside-specific EIICBA component OS=Staphylococcus aureus (strain JH1) OX=359787 GN=glcB PE=3 SV=1	A6U4R9	glcB	NaN	NaN	NaN	NaN	NaN	NaN
	0	NaN	Putative pyruvate, phosphate dikinase regulatory protein OS=Staphylococcus aureus (strain Newman) OX=426430 GN=NWMN_1466 PE=3 SV=1	A6QHA6	NWMN_1466	NaN	NaN	NaN	NaN	NaN	NaN
	0	NaN	Uncharacterized protein SAV2486 OS=Staphylococcus aureus (strain Mu50 / ATCC 700699) OX=158878 GN=SAV2486 PE=3 SV=1	Q99RE7	SAV2486	NaN	NaN	NaN	NaN	NaN	NaN
	0	NaN	Hydroxyethylthiazole kinase OS=Staphylococcus aureus (strain MSSA476) OX=282459 GN=thiM PE=3 SV=1	Q6G7L8	thiM	NaN	NaN	NaN	NaN	NaN	NaN
	0	NaN	NH(3)-dependent NAD(+) synthetase OS=Staphylococcus epidermidis (strain ATCC 35984 / RP62A) OX=176279 GN=nadE PE=3 SV=1	Q5HN23	nadE	NaN	NaN	NaN	NaN	NaN	NaN
	0	NaN	Transcription-repair-coupling factor OS=Staphylococcus epidermidis (strain ATCC 35984 / RP62A) OX=176279 GN=mfd PE=3 SV=1	Q5HRQ2	mfd	NaN	NaN	NaN	NaN	NaN	NaN
